# Supplementary material for: Coral-algal interactions at Weizhou Island in the northern South China Sea: variations by taxa and the exacerbating impact of sediments trapped in turf algae
Source: PeerJ. 2019 Mar 13;7:e6590. doi: 10.7717/peerj.6590 (PMC6420801; doi:10.7717/peerj.6590)
Supplement: Supplemental Information 1 [file peerj-07-6590-s001.xls]

## Sheet: Coral and algae cover
Raw data for Fig. 3A and 3B, coral and alagl cover (%): base on photoquadrats and were analyzed by Coral Point Count with Excel extensions (CPCe) sofeware.
Sites and transects (100m)	Photoquadrats (0.25 × 0.25 m2)	Favites	Favia	Pavona	Platygyra	Porites	Other corals	Total coral cover	Bryopsis pennata	Lobophora variegata	Other macroalgae	Crustose coralline algae (CCA)	Turf algae	Total algal cover
W1-1	W1-1 0m	0	1.67	0	0	0	11.67	13.34	1.67	1.67	1.67	5	40	50.01
	W1-1 10m	0	0	0	0	0	3.3	3.3	0	0	0	0	41.6667	41.6667
	W1-1 20m	0	0	0	0	0	15	15	1.67	0	0	0	38.3333	40.0033
	W1-1 30m	3.3	1.67	0	0	26.67	23.33	54.97	0	0	0	0	5	5
	W1-1 40m	0	0	0	0	0	0	0	6.67	1.67	0	0	43.3333	51.6733
	W1-1 60m	0	0	0	0	23.33	5	28.33	3.33	0	5	3.33333	36.6667	48.33
	W1-1 70m	5	1.67	0	0	3.6	3.3	13.57	10	3.3	0	1.66667	23.3333	38.3
	W1-1 80m	0	0	0	0	11.67	8.33	20	0	3.3	0	0	10	13.3
	W1-1 90m	0	0	0	0	0	0	0	0	15	0	0	23.3333	38.3333
	W1-1 100m	0	0	0	0	0	0	0	0	6.67	0	0	3.33333	10.0033
	W1-1 Average	0.83	0.501	0	0	6.527	6.993	14.851	2.334	3.161	0.667	1	26.5	33.662
W1-2	W1-2 0m	0	0	0	0	0	0	0	5	43.33	0	0	18.3333	66.6633
	W1-2 10m	0	0	0	0	0	0	0	3.33	1.67	0	0	35	40
	W1-2 20m	0	0	0	0	41.67	0	41.67	10	1.67	0	1.66667	28.3333	41.67
	W1-2 30m	0	0	0	0	0	0	0	1.67	10	0	1.66667	35	48.3367
	W1-2 40m	0	0	0	0	0	0	0	3.3	10	0	3.33333	35	51.6333
	W1-2 50m	1.67	0	0	0	0	0	1.67	6.67	26.67	0	1.66667	25	60.0067
	W1-2 60m	0	0	0	0	0	1.67	1.67	8.33	10	3.33	1.66667	16.6667	39.9933
	W1-2 70m	0	0	0	5	0	0	5	5	16.67	1.67	8.33333	23.3333	55.0067
	W1-2 80m	0	0	0	0	0	0	0	3.33	10	0	0	23.3333	36.6633
	W1-2 90m	0	0	0	0	0	0	0	1.67	8.33	0	6.66667	18.3333	35
	W1-2 100m	0	1.67	0	0	3.3	0	4.97	0	1.67	0	3.33333	23.3333	28.3367
	W1-2 Average	0.151818	0.151818	0	0.454545	4.08818	0.151818	4.99818	4.39091	12.7282	0.454545	2.57576	25.6061	45.7555
W2-1	W2-1 0m	0	0	0	0	0	0	0	1.67	0	0	0	45	46.67
	W2-1 10m	0	0	0	0	0	0	0	0	0	0	0	21.6667	21.6667
	W2-1 20m	15	0	0	0	6.67	0	21.67	1.67	0	0	0	15	16.67
	W2-1 30m	0	0	0	0	0	0	0	1.67	0	0	0	18.3333	20.0033
	W2-1 40m	5	0	0	0	0	0	5	3.33	1.67	0	1.66667	11.6667	18.3333
	W2-1 50m	1.67	20	0	0	0	5	26.67	3.3	0	1.67	3.33333	15	23.3033
	W2-1 60m	10	11.67	6.67	0	0	11.67	40.01	0	0	0	0	20	20
	W2-1 70m	1.67	16.67	0	0	0	0	18.34	1.67	0	0	0	35	36.67
	W2-1 80m	1.67	1.67	0	0	5	0	8.34	8.33	10	1.67	3.33333	46.6667	70
	W2-1 90m	3.33	10	0	0	0	0	13.33	0	1.67	1.67	0	21.6667	25.0067
	W2-1 100m	26.67	3.33	0	0	5	1.67	36.67	0	0	0	0	10	10
	W2-1 Average	5.91	5.75818	0.606364	0	1.51545	1.66727	15.4573	1.96727	1.21273	0.455455	0.757576	23.6364	28.0294
W2-2	W2-2 0m	0	0	0	0	0	0	0	1.67	0	1.67	0	30	33.34
	W2-2 10m	0	0	0	3.33	1.67	0	5	0	11.67	3.33	0	25	40
	W2-2 20m	0	0	0	0	0	0	0	0	0	0	0	58.3333	58.3333
	W2-2 30m	0	0	0	0	0	0	0	0	0	0	0	53.3333	53.3333
	W2-2 40m	0	0	0	0	0	0	0	3.3	0	1.67	0	35	39.97
	W2-2 50m	0	0	0	0	0	0	0	0	0	0	0	26.6667	26.6667
	W2-2 60m	0	0	0	0	0	0	0	0	0	1.67	0	46.6667	48.3367
	W2-2 70m	0	0	0	0	0	0	0	0	0	0	1.66667	23.3333	25
	W2-2 80m	0	0	0	0	0	0	0	6.67	0	0	0	33.3333	40.0033
	W2-2 90m	0	0	0	0	0	0	0	1.67	3.33	0	0	31.6667	36.6667
	W2-2 100m	0	0	0	0	0	0	0	0	0	0	0	13.3333	13.3333
	W2-2 Average	0	0	0	0.302727	0.151818	0	0.454545	1.21	1.36364	0.758182	0.151515	34.2424	37.7258
W3-1	W3-1 0m	0	0	0	0	0	0	0	1.67	0	0	0	18.3333	20.0033
	W3-1 10m	0	0	0	0	0	0	0	1.67	0	0	0	21.6667	23.3367
	W3-1 20m	0	0	6.67	0	0	0	6.67	5	0	0	0	13.3333	18.3333
	W3-1 30m	0	0	0	0	0	0	0	13.33	0	0	15	5	33.33
	W3-1 40m	0	0	0	0	0	0	0	1.67	0	0	1.66667	25	28.3367
	W3-1 50m	0	0	0	0	0	0	0	5	0	0	3.33333	23.3333	31.6667
	W3-1 60m	0	0	6.67	0	0	0	6.67	0	0	0	0	1.66667	1.66667
	W3-1 70m	0	0	0	0	0	0	0	0	0	0	0	3.33333	3.33333
	W3-1 80m	0	0	0	0	0	0	0	0	0	0	0	1.66667	1.66667
	W3-1 90m	0	0	58.33	0	0	0	58.33	1.67	0	0	0	1.66667	3.33667
	W3-1 100m	0	0	31.11	0	0	0	31.11	17.78	0	0	0	31.1111	48.8911
	W3-1 Average	0	0	9.34364	0	0	0	9.34364	4.34455	0	0	1.81818	13.2828	19.4456
W3-2	W3-2 0m	0	0	80	0	0	0	80	1.67	0	0	3.33333	1.66667	6.67
	W3-2 10m	0	0	0	0	0	0	0	1.67	1.67	0	1.66667	8.33333	13.34
	W3-2 20m	0	0	5	0	0	0	5	0	0	0	1.66667	11.6667	13.3333
	W3-2 30m	0	0	0	0	0	0	0	0	0	0	3.33333	0	3.33333
	W3-2 40m	0	0	0	0	0	0	0	0	0	0	0	6.66667	6.66667
	W3-2 50m	0	0	1.67	0	0	0	1.67	0	0	0	0	6.66667	6.66667
	W3-2 60m	0	0	0	0	0	0	0	1.67	0	0	1.66667	30	33.3367
	W3-2 70m	0	0	0	0	0	0	0	0	0	0	0	5	5
	W3-2 80m	0	0	0	0	0	0	0	1.67	1.67	0	8.33333	10	21.6733
	W3-2 90m	0	1.67	0	0	0	0	1.67	0	0	1.67	1.66667	18.3333	21.67
	W3-2 100m	0	0	0	0	0	3.33	3.33	0	3.33	0	0	5	8.33
	W3-2 Average	0	0.151818	7.87909	0	0	0.302727	8.33364	0.607273	0.606364	0.151818	1.9697	9.39394	12.7291
W4-1	W4-1 0m	5	0	0	0	0	0	5	0	5	0	0	33.3333	38.3333
	W4-1 10m	1.67	0	0	0	0	5	6.67	0	11.67	0	1.66667	20	33.3367
	W4-1 20m	0	0	0	0	0	0	0	3.33	1.67	1.67	0	18.3333	25.0033
	W4-1 30m	0	0	0	0	0	0	0	0	0	0	0	0	0
	W4-1 40m	0	0	0	1.67	0	3.33	5	0	6.67	1.67	3.33333	21.6667	33.34
	W4-1 50m	0	0	0	0	0	0	0	3.33	6.67	3.33	5	26.6667	44.9967
	W4-1 60m	0	0	0	0	8.33	0	8.33	0	0	0	6.66667	35	41.6667
	W4-1 70m	0	0	0	0	0	0	0	1.67	1.67	0	1.66667	71.6667	76.6733
	W4-1 80m	0	0	0	0	0	0	0	0	10	1.67	0	18.3333	30.0033
	W4-1 90m	0	0	0	0	0	0	0	0	8.33	1.67	1.66667	23.3333	35
	W4-1 100m	0	0	0	0	0	0	0	1.67	1.67	6.67	1.66667	18.3333	30.01
	W4-1 Average	0.606364	0	0	0.151818	0.757273	0.757273	2.27273	0.909091	4.85	1.51636	1.9697	26.0606	35.3058
W4-2	W4-2 0m	0	0	0	0	0	0	0	1.67	0	0	0	20	21.67
	W4-2 10m	0	0	0	0	0	1.67	1.67	1.67	3.33	0	6.66667	53.3333	65
	W4-2 20m	0	0	0	0	0	0	0	0	0	0	0	15	15
	W4-2 30m	0	0	0	0	0	1.67	1.67	0	0	1.67	3.33333	25	30.0033
	W4-2 40m	0	0	0	0	0	0	0	0	3.33	1.67	1.66667	25	31.6667
	W4-2 50m	0	0	0	0	0	0	0	1.67	0	0	0	15	16.67
	W4-2 60m	0	0	0	0	0	0	0	0	8.33	0	1.66667	20	29.9967
	W4-2 70m	0	0	0	0	0	0	0	0	8.33	0	0	15	23.33
	W4-2 80m	0	0	0	0	0	0	0	0	3.33	3.33	18.3333	23.3333	48.3267
	W4-2 90m	0	0	0	0	0	0	0	0	25	0	3.33333	16.6667	45
	W4-2 100m	0	0	0	0	0	0	0	0	1.67	0	0	18.3333	20.0033
	W4-2 Average	0	0	0	0	0	0.303636	0.303636	0.455455	4.84727	0.606364	3.18182	22.4242	31.5152

## Sheet: Total benthos cover in quadrats
Transects	Photoquadrats	Total category (% of photoquadrats): base on photoquadrats and were analyzed by Coral Point Count with Excel extensions (CPCe) sofeware.
		Corals	Milleporidae	Gorgonians	Dead corals	Macroalgae	Coralline algae	Turf algae	Spones	Soft coral	Other live	Unknows	Sand, rock, rubble	Sum
W1-1	W1-1 0m	13.3333	0	0	0	5	5	40	1.66667	0	0	0	35	100
	W1-1 10m	3.33333	0	0	0	0	0	41.6667	0	0	0	0	55	100
	W1-1 20m	15	0	0	0	1.66667	0	38.3333	0	0	1.66667	0	43.3333	100
	W1-1 30m	55	0	0	1.66667	0	0	5	0	0	0	0	38.3333	100
	W1-1 40m	0	0	0	0	8.33333	0	43.3333	1.66667	0	0	0	46.6667	100
	W1-1 60m	28.3333	0	0	0	8.33333	3.33333	36.6667	0	0	0	0	23.3333	100
	W1-1 70m	13.3333	0	0	0	13.3333	1.66667	23.3333	0	0	0	0	48.3333	100
	W1-1 80m	20	0	0	0	3.33333	0	10	1.66667	0	0	0	65	100
	W1-1 90m	0	0	0	0	15	0	23.3333	0	0	0	3.33333	58.3333	100
	W1-1 100m	0	0	0	0	6.66667	0	3.33333	0	0	0	0	90	100
W1-2	W1-2 0m	0	0	0	0	50	0	18.3333	0	0	0	3.33333	28.3333	100
	W1-2 10m	0	0	0	0	5	0	35	0	0	0	0	60	100
	W1-2 20m	41.6667	0	0	0	11.6667	1.66667	28.3333	0	0	0	0	16.6667	100
	W1-2 30m	0	0	0	0	11.6667	1.66667	35	0	0	0	0	51.6667	100
	W1-2 40m	0	0	0	0	13.3333	3.33333	35	0	0	0	0	48.3333	100
	W1-2 50m	1.66667	0	0	0	35	1.66667	25	3.33333	0	0	0	33.3333	100
	W1-2 60m	1.66667	0	0	0	21.6667	1.66667	16.6667	1.66667	0	0	0	56.6667	100
	W1-2 70m	5	0	0	0	23.3333	8.33333	23.3333	0	0	8.33333	1.66667	30	100
	W1-2 80m	0	0	0	0	13.3333	0	23.3333	1.66667	0	0	0	61.6667	100
	W1-2 90m	0	0	0	0	10	6.66667	18.3333	0	0	0	0	65	100
	W1-2 100m	5	0	0	0	1.66667	3.33333	23.3333	0	0	0	0	66.6667	100
W2-1	W2-1 0m	0	0	0	0	1.66667	0	45	3.33333	0	0	0	50	100
	W2-1 10m	0	0	0	0	0	0	21.6667	0	0	0	0	78.3333	100
	W2-1 20m	21.6667	0	0	0	1.66667	0	15	6.66667	0	3.33333	0	51.6667	100
	W2-1 30m	0	0	0	0	1.66667	0	18.3333	20	0	0	0	60	100
	W2-1 40m	5	0	0	0	5	1.66667	11.6667	10	0	1.66667	0	65	100
	W2-1 50m	26.6667	0	0	0	5	3.33333	15	0	0	1.66667	0	48.3333	100
	W2-1 60m	40	0	0	0	0	0	20	0	0	0	0	40	100
	W2-1 70m	18.3333	0	0	0	1.66667	0	35	0	0	0	0	45	100
	W2-1 80m	8.33333	0	0	0	20	3.33333	46.6667	1.66667	0	3.33333	0	16.6667	100
	W2-1 90m	13.3333	0	0	0	3.33333	0	21.6667	0	0	0	0	61.6667	100
	W2-1 100m	36.6667	0	0	0	0	0	10	0	0	0	0	53.3333	100
W2-2	W2-2 0m	0	0	0	0	3.33333	0	30	0	0	0	0	66.6667	100
	W2-2 10m	5	0	0	0	15	0	25	0	0	0	0	55	100
	W2-2 20m	0	0	0	3.33333	0	0	58.3333	0	0	0	0	38.3333	100
	W2-2 30m	0	0	0	0	0	0	53.3333	0	0	0	0	46.6667	100
	W2-2 40m	0	0	0	0	5	0	35	0	0	0	0	60	100
	W2-2 50m	0	0	0	0	0	0	26.6667	0	0	0	0	73.3333	100
	W2-2 60m	0	0	0	0	1.66667	0	46.6667	0	0	0	0	51.6667	100
	W2-2 70m	0	0	0	0	0	1.66667	23.3333	0	0	0	0	75	100
	W2-2 80m	0	0	0	0	6.66667	0	33.3333	0	0	0	0	60	100
	W2-2 90m	0	0	0	0	5	0	31.6667	11.6667	0	0	0	51.6667	100
	W2-2 100m	0	0	0	0	0	0	13.3333	0	0	0	0	86.6667	100
W3-1	W3-1 0m	0	0	0	0	1.66667	0	18.3333	0	0	0	0	80	100
	W3-1 10m	0	0	0	0	1.66667	0	21.6667	0	0	0	0	76.6667	100
	W3-1 20m	6.66667	0	0	0	5	0	13.3333	0	0	0	0	75	100
	W3-1 30m	0	0	0	0	13.3333	15	5	0	1.66667	0	0	65	100
	W3-1 40m	0	0	0	0	1.66667	1.66667	25	0	5	0	0	66.6667	100
	W3-1 50m	0	0	0	0	5	3.33333	23.3333	0	21.6667	0	0	46.6667	100
	W3-1 60m	6.66667	0	0	0	0	0	1.66667	0	25	0	0	66.6667	100
	W3-1 70m	0	0	0	0	0	0	3.33333	0	68.3333	1.66667	0	26.6667	100
	W3-1 80m	0	0	0	0	0	0	1.66667	0	85	0	0	13.3333	100
	W3-1 90m	58.3333	0	0	1.66667	1.66667	0	1.66667	0	33.3333	0	0	3.33333	100
	W3-1 100m	31.1111	0	0	0	17.7778	0	31.1111	0	6.66667	0	0	13.3333	100
W3-2	W3-2 0m	80	0	0	6.66667	1.66667	3.33333	1.66667	0	6.66667	0	0	0	100
	W3-2 10m	0	0	0	0	3.33333	1.66667	8.33333	0	1.66667	0	0	85	100
	W3-2 20m	5	0	0	0	0	1.66667	11.6667	0	8.33333	0	0	73.3333	100
	W3-2 30m	0	0	0	0	0	3.33333	0	0	3.33333	0	0	93.3333	100
	W3-2 40m	3.33333	0	0	0	0	0	6.66667	0	3.33333	0	0	86.6667	100
	W3-2 50m	5	0	0	0	0	0	6.66667	0	0	0	0	88.3333	100
	W3-2 60m	0	0	0	0	1.66667	1.66667	30	0	1.66667	0	0	65	100
	W3-2 70m	0	0	0	0	0	0	5	0	3.33333	0	0	91.6667	100
	W3-2 80m	0	0	0	0	3.33333	8.33333	10	0	3.33333	0	0	75	100
	W3-2 90m	1.66667	0	0	0	1.66667	1.66667	18.3333	1.66667	1.66667	0	0	73.3333	100
	W3-2 100m	3.33333	0	0	0	3.33333	0	5	0	3.33333	0	0	85	100
W4-1	W4-1 0m	5	0	0	0	5	0	33.3333	0	0	0	0	56.6667	100
	W4-1 10m	6.66667	0	0	0	13.3333	1.66667	20	0	0	0	0	58.3333	100
	W4-1 20m	0	0	0	0	6.66667	0	18.3333	1.66667	0	0	0	73.3333	100
	W4-1 30m	0	0	0	0	0	0	0	0	0	0	0	100	100
	W4-1 40m	5	0	0	0	8.33333	3.33333	21.6667	1.66667	0	0	0	60	100
	W4-1 50m	0	0	0	0	13.3333	5	26.6667	0	0	0	0	55	100
	W4-1 60m	8.33333	0	0	0	0	6.66667	35	3.33333	0	0	0	46.6667	100
	W4-1 70m	0	0	0	0	3.33333	1.66667	71.6667	11.6667	0	0	0	11.6667	100
	W4-1 80m	0	0	0	0	11.6667	0	18.3333	0	0	0	0	70	100
	W4-1 90m	0	0	0	0	10	1.66667	23.3333	0	0	0	0	65	100
	W4-1 100m	0	0	0	0	10	1.66667	18.3333	0	0	0	0	70	100
W4-2	W4-2 0m	0	0	0	0	1.66667	0	20	0	0	0	0	78.3333	100
	W4-2 10m	1.66667	0	0	0	5	6.66667	53.3333	0	0	0	0	33.3333	100
	W4-2 20m	0	0	0	0	0	0	15	0	0	0	0	85	100
	W4-2 30m	1.66667	0	0	0	1.66667	3.33333	25	0	0	0	0	68.3333	100
	W4-2 40m	0	0	0	0	5	1.66667	25	1.66667	0	0	0	66.6667	100
	W4-2 50m	0	0	0	0	1.66667	0	15	0	0	0	0	83.3333	100
	W4-2 60m	0	0	0	0	8.33333	1.66667	20	6.66667	0	0	0	63.3333	100
	W4-2 70m	0	0	0	0	8.33333	0	15	0	0	0	0	76.6667	100
	W4-2 80m	0	0	0	0	6.66667	18.3333	23.3333	10	0	0	0	41.6667	100
	W4-2 90m	0	0	0	0	25	3.33333	16.6667	0	0	1.66667	0	53.3333	100
	W4-2 100m	0	0	0	0	1.66667	0	18.3333	8.33333	0	0	0	71.6667	100

## Sheet: Algal composition around corals
Raw data for Table 1; frequency, compositions and extent of algae along coral edges.
No.	Sites and transects	Coral genus	Measured perimeter (cm)	% No algal contacts	% Coral bordr contacting with algae
					Turf algae without sediments (Turf – S)	Turf algae with sediments (Turf + S)	Total turf algal contacts	Lobophora variegata	Bryopsis pennata	Total macroalgal contacts
1	W1-1	Porites	95	0.610526	0	0.389474	0.389474	0	0	0
2	W1-1	Porites	11	0	0	1	1	0	0	0
3	W1-1	Porites	27	0.666667	0.185185	0.518519	0.703704	0	0	0
4	W1-1	Porites	21	0.714286	0	0.285714	0.285714	0	0	0
5	W1-1	Porites	33	0.212121	0.181818	0.606061	0.787879	0	0	0
6	W1-1	Porites	29	0.551724	0	0.310345	0.310345	0	0	0
7	W1-1	Porites	40	1	0	0	0	0	0	0
8	W1-1	Porites	52	0.596154	0.230769	0.173077	0.403846	0	0	0
9	W1-1	Porites	33	0.878788	0	0.121212	0.121212	0	0	0
10	W1-1	Porites	16	0.5625	0.25	0.1875	0.4375	0	0	0
11	W1-1	Porites	25	0.64	0.36	0	0.36	0	0	0
12	W1-1	Porites	35	0.2	0	0.628571	0.628571	0.171429	0	0.171429
13	W1-1	Porites	27	0.185185	0.185185	0.62963	0.814815	0	0	0
14	W1-1	Porites	56	0.357143	0.303571	0.178571	0.482143	0.160714	0	0.160714
15	W1-1	Porites	29	0.37931	0	0.62069	0.62069	0	0	0
16	W1-1	Porites	36	0.25	0.472222	0.277778	0.75	0	0	0
17	W1-1	Porites	29	0.793103	0.103448	0	0.103448	0	0.103448	0.103448
18	W1-1	Porites	15	0.333333	0	0.666667	0.666667	0	0	0
19	W1-1	Porites	10	0	0	0	0	0	0	0
20	W1-1	Porites	21	0.380952	0.285714	0	0.285714	0	0.333333	0.333333
21	W1-1	Porites	16	0	0.8125	0	0.8125	0.1875	0	0.1875
22	W1-1	Porites	55	0.363636	0	0.563636	0.563636	0	0.0727273	0.0727273
23	W1-1	Porites	63	0.904762	0	0.0952381	0.0952381	0	0	0
24	W1-1	Porites	32	0.4375	0	0.5625	0.5625	0	0	0
25	W1-1	Porites	65	0.876923	0	0.123077	0.123077	0	0	0
26	W1-1	Porites	26	0.5	0.346154	0.153846	0.5	0	0	0
27	W1-1	Porites	50	0.72	0.06	0	0.06	0.22	0	0.22
28	W1-1	Porites	58	0.534483	0	0.465517	0.465517	0	0	0
29	W1-1	Porites	65	0.307692	0.230769	0.384615	0.615385	0	0.0769231	0.0769231
30	W1-1	Porites	57	0.877193	0	0	0	0	0	0
31	W1-1	Porites	30	0.766667	0.2	0	0.2	0.433333	0.133333	0.566667
32	W1-1	Porites	35	0.457143	0.0857143	0	0.0857143	0.457143	0	0.457143
33	W1-1	Porites	32	0.625	0.375	0	0.375	0	0	0
34	W1-1	Porites	17	0.705882	0	0.294118	0.294118	0	0	0
35	W1-1	Porites	28	0.535714	0	0.464286	0.464286	0	0	0
36	W1-1	Porites	31	0.419355	0	0.580645	0.580645	0	0	0
37	W1-1	Porites	27	0.444444	0	0.555556	0.555556	0	0	0
38	W1-1	Porites	78	0.371795	0.166667	0.384615	0.551282	0.0384615	0.0384615	0.0769231
39	W1-1	Porites	20	0.15	0	0.85	0.85	0	0	0
40	W1-1	Porites	18	0.277778	0	0.388889	0.388889	0.166667	0.166667	0.333333
41	W1-1	Porites	49	0.571429	0.122449	0.306122	0.428571	0	0	0
42	W1-1	Porites	57	0.631579	0.368421	0	0.368421	0	0	0
43	W1-1	Porites	30	0.6	0.266667	0	0.266667	0	0.133333	0.133333
44	W1-1	Porites	78	0.384615	0.397436	0	0.397436	0	0.217949	0.217949
45	W1-1	Porites	32	0.53125	0.375	0	0.375	0	0.09375	0.09375
46	W1-1	Porites	40	0.325	0.25	0.425	0.675	0	0	0
47	W1-1	Porites	35	0.485714	0.514286	0	0.514286	0	0	0
48	W1-1	Porites	39	0.74359	0.25641	0	0.25641	0	0	0
49	W1-1	Porites	38	0.736842	0.105263	0.157895	0.263158	0	0	0
50	W1-1	Porites	32	0.59375	0.40625	0	0.40625	0	0	0
51	W1-1	Porites	23	0.782609	0	0.217391	0.217391	0	0	0
52	W1-1	Porites	37	1	0	0	0	0	0	0
53	W1-1	Porites	14	0	1	0	1	0	0	0
54	W1-1	Porites	16	0.3125	0	0.5	0.5	0.1875	0	0.1875
55	W1-1	Porites	52	0.788462	0.211538	0	0.211538	0	0	0
56	W1-1	Porites	42	0.52381	0.238095	0	0.238095	0.238095	0	0.238095
57	W1-1	Porites	110	0.818182	0	0.181818	0.181818	0	0	0
58	W1-1	Porites	46	0.608696	0	0.326087	0.326087	0	0.0652174	0.0652174
59	W1-1	Porites	56	0.428571	0	0.571429	0.571429	0	0	0
60	W1-1	Porites	36	0.305556	0.694444	0	0.694444	0	0	0
61	W1-1	Porites	27	0	0.666667	0	0.666667	0	0.333333	0.333333
62	W1-1	Porites	63	0.825397	0.460317	0.111111	0.571429	0.142857	0.111111	0.253968
63	W1-1	Porites	51	0.72549	0.27451	0	0.27451	0	0	0
64	W1-1	Porites	39	0	0	0	0	0	0	0
65	W1-1	Porites	55	0.636364	0.2	0	0.2	0	0.163636	0.163636
66	W1-1	Porites	28	0.642857	0.357143	0	0.357143	0	0	0
67	W1-1	Porites	43	0.465116	0.302326	0.232558	0.534884	0	0	0
68	W1-1	Porites	46	0.630435	0.0869565	0.282609	0.369565	0	0	0
69	W1-1	Porites	45	0.422222	0.244444	0	0.244444	0.333333	0	0.333333
70	W1-1	Porites	43	0.55814	0.186047	0	0.186047	0	0.255814	0.255814
71	W1-1	Porites	19	0.684211	0.315789	0	0.315789	0	0	0
72	W1-1	Porites	46	0.608696	0.282609	0.108696	0.391304	0	0	0
73	W1-1	Porites	62	0.33871	0.66129	0	0.66129	0	0	0
74	W1-2	Porites	35	0.771429	0.228571	0	0.228571	0	0	0
75	W1-2	Porites	60	1	0	0	0	0	0	0
76	W1-2	Porites	23	0.478261	0.391304	0	0.391304	0.130435	0	0.130435
77	W1-2	Porites	20	0.55	0	0.25	0.25	0.2	0	0.2
78	W1-2	Porites	26	0.5	0.5	0	0.5	0	0	0
79	W1-2	Porites	31	0.548387	0	0.290323	0.290323	0	0.16129	0.16129
80	W1-2	Porites	25	0	0.56	0.44	1	0	0	0
81	W1-2	Porites	19	0.157895	0.421053	0.263158	0.684211	0	0.157895	0.157895
82	W1-2	Porites	35	0.6	0.228571	0	0.228571	0	0.171429	0.171429
83	W1-2	Porites	28	0.678571	0.142857	0	0.142857	0	0.178571	0.178571
84	W1-2	Porites	30	0.7	0.2	0	0.2	0	0.1	0.1
85	W1-2	Porites	55	0.381818	0.327273	0.109091	0.436364	0	0	0
86	W1-2	Porites	64	0.421875	0.15625	0.3125	0.46875	0	0.109375	0.109375
87	W1-2	Porites	73	0.356164	0.0684932	0.438356	0.506849	0	0.136986	0.136986
88	W1-2	Porites	75	0.466667	0.373333	0.16	0.533333	0	0	0
89	W1-2	Porites	28	0.392857	0.214286	0.392857	0.607143	0	0	0
90	W1-2	Porites	70	0.457143	0.214286	0.142857	0.357143	0	0.185714	0.185714
91	W1-2	Porites	30	0.0666667	0.233333	0.266667	0.5	0.266667	0.166667	0.433333
92	W1-2	Porites	15	0.533333	0.466667	0	0.466667	0	0	0
93	W1-2	Porites	34	0.264706	0.735294	0	0.735294	0	0	0
94	W1-2	Porites	28	0.5	0.0714286	0	0.0714286	0.428571	0	0.428571
95	W1-2	Porites	40	0.55	0.175	0.275	0.45	0	0	0
96	W1-2	Porites	56	0.642857	0.357143	0	0.357143	0	0	0
97	W1-2	Porites	7	0.142857	0.571429	0	0.571429	0.285714	0	0.285714
98	W1-2	Porites	28	0.678571	0	0	0	0	0.321429	0.321429
99	W1-2	Porites	38	0.105263	0.263158	0.289474	0.552632	0	0.342105	0.342105
100	W1-2	Porites	37	0.432432	0.459459	0	0.459459	0.108108	0	0.108108
101	W1-2	Porites	48	0.4375	0.333333	0.145833	0.479167	0	0.0833333	0.0833333
102	W1-2	Porites	18	0.5	0.5	0	0.5	0	0	0
103	W1-2	Porites	13	0.615385	0.384615	0	0.384615	0	0	0
104	W1-2	Porites	14	0.214286	0.428571	0.357143	0.785714	0	0	0
105	W2-1	Porites	7	0	1	0	1	0	0	0
106	W2-1	Porites	20	0.2	0.15	0.65	0.8	0	0	0
107	W2-1	Porites	54	0.203704	0.37037	0.425926	0.796296	0	0	0
108	W2-1	Porites	42	0.261905	0.5	0.238095	0.738095	0	0	0
109	W2-1	Porites	34	0.235294	0.470588	0.294118	0.764706	0	0	0
110	W2-1	Porites	28	0.107143	0	0.892857	0.892857	0	0	0
111	W2-1	Porites	78	0.679487	0.0897436	0.230769	0.320513	0	0	0
112	W2-1	Porites	15	0	0	0	0	0	0	0
113	W2-1	Porites	19	0.368421	0.157895	0.473684	0.631579	0	0	0
114	W2-1	Porites	19	0.578947	0	0.421053	0.421053	0	0	0
115	W2-1	Porites	7	0	0	1	1	0	0	0
116	W2-1	Porites	16	0.5625	0	0.4375	0.4375	0	0	0
117	W2-1	Porites	15	0.533333	0	0.466667	0.466667	0	0	0
118	W2-1	Porites	29	1	0	0	0	0	0	0
119	W2-1	Porites	23	0.695652	0.217391	0	0.217391	0.0869565	0	0.0869565
120	W2-1	Porites	26	0.230769	0	0.769231	0.769231	0	0	0
121	W2-1	Porites	24	0.166667	0	0.833333	0.833333	0	0	0
122	W2-1	Porites	25	0.44	0.08	0.48	0.56	0	0	0
123	W2-1	Porites	13	0.538462	0.461538	0	0.461538	0	0	0
124	W2-1	Porites	17	0.470588	0.176471	0.352941	0.529412	0	0	0
125	W2-1	Porites	25	0.36	0.48	0.04	0.52	0	0.12	0.12
126	W2-1	Porites	17	0	0	1	1	0	0	0
127	W2-1	Porites	8	0.625	0	0.375	0.375	0	0	0
128	W2-1	Porites	13	0.384615	0.615385	0	0.615385	0	0	0
129	W2-1	Porites	18	0.777778	0.222222	0	0.222222	0	0	0
130	W2-1	Porites	36	1	0	0	0	0	0	0
131	W2-1	Porites	113	0.681416	0.318584	0	0.318584	0	0	0
132	W2-1	Porites	55	0.563636	0.436364	0	0.436364	0	0	0
133	W2-1	Porites	79	0.721519	0.291139	0.0632911	0.35443	0	0.0506329	0.0506329
134	W2-1	Porites	72	0.347222	0.652778	0	0.652778	0	0	0
135	W2-1	Porites	63	0.15873	0.238095	0.603175	0.84127	0	0	0
136	W2-1	Porites	34	0.294118	0.176471	0.529412	0.705882	0	0	0
137	W2-1	Porites	11	0	0	1	1	0	0	0
138	W2-1	Porites	28	0.464286	0.392857	0.142857	0.535714	0	0	0
139	W2-1	Porites	17	0.117647	0.235294	0.647059	0.882353	0	0	0
140	W2-1	Porites	22	0.409091	0.590909	0	0.590909	0	0	0
141	W2-1	Porites	30	0.466667	0	0.533333	0.533333	0	0	0
142	W2-1	Porites	28	0.857143	0	0.142857	0.142857	0	0	0
143	W2-1	Porites	18	0.611111	0.277778	0	0.277778	0	0.111111	0.111111
144	W2-1	Porites	66	1	0	0	0	0	0	0
145	W2-1	Porites	29	0.103448	0.275862	0.448276	0.724138	0.103448	0.0689655	0.172414
146	W2-1	Porites	46	0.76087	0.23913	0	0.23913	0	0	0
147	W2-1	Porites	18	0.444444	0.111111	0	0.111111	0.444444	0	0.444444
148	W2-1	Porites	15	0	0	0.8	0.8	0.2	0	0.2
149	W2-1	Porites	70	0.485714	0.414286	0	0.414286	0.0571429	0.0428571	0.1
150	W2-1	Porites	50	0.66	0.34	0	0.34	0	0	0
151	W2-1	Porites	25	0.12	0.48	0.4	0.88	0	0	0
152	W2-1	Porites	51	0.117647	0.882353	0	0.882353	0	0	0
153	W2-1	Porites	39	0.692308	0.307692	0	0.307692	0	0	0
154	W2-1	Porites	66	0.530303	0.469697	0	0.469697	0	0	0
155	W2-1	Porites	35	0.228571	0.457143	0.314286	0.771429	0	0	0
156	W2-1	Porites	40	0.425	0.675	0	0.675	0	0	0
157	W2-1	Porites	27	0.037037	0.555556	0.407407	0.962963	0	0	0
158	W2-1	Porites	26	0.115385	0	0.884615	0.884615	0	0	0
159	W2-1	Porites	30	1	0	0	0	0	0	0
160	W2-1	Porites	40	0.45	0.15	0.4	0.55	0	0	0
161	W2-1	Porites	52	0.365385	0.403846	0.211538	0.615385	0	0	0
162	W2-1	Porites	41	0.243902	0.756098	0	0.756098	0	0	0
163	W2-1	Porites	60	1	0	0	0	0	0	0
164	W2-1	Porites	48	0.208333	0.5625	0	0.5625	0	0.229167	0.229167
165	W2-2	Porites	27	0.481481	0	0.518519	0.518519	0	0	0
166	W2-2	Porites	85	0.0588235	0.705882	0	0.705882	0	0.235294	0.235294
167	W3-1	Porites	28	0.285714	0	0.714286	0.714286	0	0	0
168	W3-1	Porites	20	0.55	0	0.45	0.45	0	0	0
169	W3-2	Porites	53	0.811321	0	0.188679	0.188679	0	0	0
170	W3-2	Porites	300	1	0	0	0	0	0	0
171	W3-2	Porites	40	1	0	0	0	0	0	0
172	W3-2	Porites	104	0.653846	0	0.346154	0.346154	0	0	0
173	W3-2	Porites	48	0.729167	0	0.270833	0.270833	0	0	0
174	W3-2	Porites	21	0.238095	0	0.761905	0.761905	0	0	0
175	W3-2	Porites	90	1	0	0	0	0	0	0
176	W3-2	Porites	60	0.6	0.4	0	0.4	0	0	0
177	W3-2	Porites	67	0.19403	0.492537	0.179104	0.671642	0.134328	0	0.134328
178	W3-2	Porites	58	0.448276	0.551724	0	0.551724	0	0	0
179	W3-2	Porites	32	0.8125	0.1875	0	0.1875	0	0	0
180	W3-2	Porites	112	0.491071	0.508929	0	0.508929	0	0	0
181	W3-2	Porites	61	0.42623	0.57377	0	0.57377	0	0	0
182	W3-2	Porites	70	0.3	0.7	0	0.7	0	0	0
183	W3-2	Porites	51	0.411765	0.588235	0	0.588235	0	0	0
184	W3-2	Porites	37	1	0	0	0	0	0	0
185	W3-2	Porites	23	0.521739	0.347826	0	0.347826	0.130435	0	0.130435
186	W3-2	Porites	31	0.451613	0.290323	0	0.290323	0.258065	0	0.258065
187	W3-2	Porites	36	0.222222	0	0	0	0.777778	0	0.777778
188	W3-2	Porites	68	0.735294	0.0441176	0.176471	0.220588	0.191176	0	0.191176
189	W3-2	Porites	93	0.655914	0.344086	0	0.344086	0	0	0
190	W4-1	Porites	12	0.166667	0.0833333	0.75	0.833333	0	0	0
191	W4-1	Porites	13	0	0.153846	0.692308	0.846154	0.153846	0	0.153846
192	W4-1	Porites	28	0.392857	0	0.607143	0.607143	0	0	0
193	W4-1	Porites	23	0.391304	0	0.521739	0.521739	0.0869565	0	0.0869565
194	W4-1	Porites	9	0.111111	0	0.888889	0.888889	0	0	0
195	W4-1	Porites	39	0.487179	0.179487	0.333333	0.512821	0	0	0
196	W4-1	Porites	28	0.285714	0	0.714286	0.714286	0	0	0
197	W4-1	Porites	17	0.470588	0	0.235294	0.235294	0.294118	0	0.294118
198	W4-1	Porites	7	0	0	1	1	0	0	0
199	W4-1	Porites	35	0.228571	0.342857	0.428571	0.771429	0	0	0
200	W4-1	Porites	20	0.3	0.7	0	0.7	0	0	0
201	W4-1	Porites	21	0	0.714286	0.285714	1	0	0	0
202	W4-1	Porites	82	0.54878	0.329268	0	0.329268	0	0	0
203	W4-1	Porites	61	0.47541	0.52459	0	0.52459	0	0	0
204	W4-1	Porites	32	0.0625	0.9375	0	0.9375	0	0	0
205	W4-1	Porites	46	0.152174	0.847826	0	0.847826	0	0	0
206	W4-2	Porites	58	0.655172	0	0.344828	0.344828	0	0	0
207	W4-2	Porites	36	0.305556	0.138889	0.555556	0.694444	0	0	0
208	W4-2	Porites	7	0.428571	0	0.571429	0.571429	0	0	0
209	W4-2	Porites	61	0.47541	0	0.52459	0.52459	0	0	0
210	W4-2	Porites	46	0.869565	0	0.130435	0.130435	0	0	0
211	W4-2	Porites	19	0	1	0	1	0	0	0
212	W1-1	Favia	53	0.622642	0.283019	0	0.283019	0.0943396	0	0.0943396
213	W1-1	Favia	32	0.65625	0	0	0	0.125	0.15625	0.28125
214	W1-1	Favia	25	0.68	0	0.24	0.24	0	0.08	0.08
215	W1-1	Favia	43	0.581395	0.0930233	0.232558	0.325581	0.0930233	0	0.0930233
216	W1-1	Favia	13	0.538462	0.461538	0	0.461538	0	0	0
217	W1-1	Favia	32	0.78125	0.21875	0	0.21875	0	0	0
218	W1-2	Favia	34	0.235294	0.323529	0	0.323529	0	0.441176	0.441176
219	W1-2	Favia	44	0.590909	0.159091	0.181818	0.340909	0.0681818	0	0.0681818
220	W1-2	Favia	29	0.655172	0.344828	0	0.344828	0	0	0
221	W2-1	Favia	71	0.887324	0	0	0	0	0	0
222	W2-1	Favia	27	0	0	1	1	0	0	0
223	W2-1	Favia	39	0.358974	0.641026	0	0.641026	0	0	0
224	W2-1	Favia	12	0.5	0	0.5	0.5	0	0	0
225	W2-1	Favia	41	0.439024	0.439024	0.121951	0.560976	0	0	0
226	W2-1	Favia	21	0.428571	0.190476	0.380952	0.571429	0	0	0
227	W2-1	Favia	24	0.416667	0.291667	0.291667	0.583333	0	0	0
228	W2-1	Favia	44	0.522727	0.272727	0.113636	0.386364	0	0.0909091	0.0909091
229	W2-1	Favia	34	0.764706	0.235294	0	0.235294	0	0	0
230	W2-1	Favia	27	0.666667	0.333333	0	0.333333	0	0	0
231	W2-1	Favia	25	0.44	0.56	0	0.56	0	0	0
232	W2-1	Favia	36	0.333333	0.666667	0	0.666667	0	0	0
233	W2-1	Favia	58	0.637931	0.362069	0	0.362069	0	0	0
234	W2-2	Favia	42	0.452381	0.547619	0	0.547619	0	0	0
235	W2-2	Favia	25	0.4	0.6	0	0.6	0	0	0
236	W2-2	Favia	60	0.133333	0.733333	0	0.733333	0	0.133333	0.133333
237	W3-2	Favia	46	0.652174	0.347826	0	0.347826	0	0	0
238	W3-2	Favia	27	0.777778	0	0.222222	0.222222	0	0	0
239	W3-2	Favia	19	0.473684	0	0.526316	0.526316	0	0	0
240	W3-2	Favia	41	0.780488	0	0	0	0.219512	0	0.219512
241	W3-2	Favia	76	1	0	0	0	0	0	0
242	W4-1	Favia	34	0.470588	0.411765	0	0.411765	0.117647	0	0.117647
243	W4-1	Favia	31	0.806452	0	0.193548	0.193548	0	0	0
244	W4-1	Favia	28	0.392857	0	0.607143	0.607143	0	0	0
245	W4-1	Favia	21	0.666667	0	0.333333	0.333333	0	0	0
246	W4-1	Favia	15	0.4	0	0.6	0.6	0	0	0
247	W4-1	Favia	22	0.545455	0	0.454545	0.454545	0	0	0
248	W4-1	Favia	25	0.76	0.24	0	0.24	0	0	0
249	W4-1	Favia	42	1	0	0	0	0	0	0
250	W4-1	Favia	28	0.75	0.25	0	0.25	0	0	0
251	W4-1	Favia	18	0.555556	0	0.444444	0.444444	0	0	0
252	W4-1	Favia	43	0.27907	0.139535	0.418605	0.55814	0.162791	0	0.162791
253	W4-1	Favia	12	0.416667	0.583333	0	0.583333	0	0	0
254	W4-1	Favia	15	1	0	0	0	0	0	0
255	W4-1	Favia	31	0.806452	0	0.193548	0.193548	0	0	0
256	W4-1	Favia	26	0.653846	0.346154	0	0.346154	0	0	0
257	W4-1	Favia	12	0.666667	0	0.333333	0.333333	0	0	0
258	W4-1	Favia	40	0.775	0.1	0	0.1	0.125	0	0.125
259	W4-1	Favia	31	0.516129	0	0.387097	0.387097	0.0967742	0	0.0967742
260	W4-1	Favia	20	0.65	0.35	0	0.35	0	0	0
261	W4-1	Favia	18	0.611111	0.388889	0	0.388889	0	0	0
262	W4-1	Favia	56	0.714286	0	0.285714	0.285714	0	0	0
263	W4-1	Favia	38	1	0	0	0	0	0	0
264	W4-1	Favia	33	0.787879	0.212121	0	0.212121	0	0	0
265	W4-1	Favia	48	0.75	0	0.25	0.25	0	0	0
266	W4-1	Favia	32	1	0	0	0	0	0	0
267	W4-1	Favia	22	0.272727	0.5	0	0.5	0.227273	0	0.227273
268	W4-1	Favia	86	0.790698	0.209302	0	0.209302	0	0	0
269	W4-1	Favia	33	1	0	0	0	0	0	0
270	W4-1	Favia	71	0.619718	0.253521	0	0.253521	0.126761	0	0.126761
271	W4-2	Favia	60	0.65	0	0.35	0.35	0	0	0
272	W4-2	Favia	24	0	0	1	1	0	0	0
273	W4-2	Favia	13	0.538462	0	0.461538	0.461538	0	0	0
274	W4-2	Favia	14	0	0.142857	0.857143	1	0	0	0
275	W4-2	Favia	25	0.6	0	0.32	0.32	0.08	0	0.08
276	W4-2	Favia	17	0.411765	0	0.588235	0.588235	0	0	0
277	W4-2	Favia	27	0.481481	0	0.518519	0.518519	0	0	0
278	W4-2	Favia	18	0.333333	0	0.666667	0.666667	0	0	0
279	W4-2	Favia	69	0.73913	0	0.26087	0.26087	0	0	0
280	W4-2	Favia	37	0.621622	0	0.378378	0.378378	0	0	0
281	W4-2	Favia	31	0.483871	0.129032	0.387097	0.516129	0	0	0
282	W1-1	Favites	40	0.7	0	0.175	0.175	0.125	0.075	0.2
283	W1-1	Favites	54	0.592593	0.0740741	0.333333	0.407407	0	0	0
284	W1-1	Favites	17	0.294118	0	0	0	0	0	0
285	W1-1	Favites	30	0.4	0	0.6	0.6	0	0	0
286	W1-1	Favites	52	0.615385	0.192308	0.192308	0.384615	0	0	0
287	W1-1	Favites	27	0.518519	0	0.481481	0.481481	0	0	0
288	W1-1	Favites	43	0.860465	0	0.0930233	0.0930233	0.0465116	0	0.0465116
289	W1-1	Favites	13	0.461538	0	0.538462	0.538462	0	0	0
290	W1-1	Favites	12	0.583333	0	0.416667	0.416667	0	0	0
291	W1-1	Favites	41	0.512195	0	0.414634	0.414634	0.0731707	0	0.0731707
292	W1-1	Favites	17	0.411765	0	0.352941	0.352941	0.352941	0	0.352941
293	W1-1	Favites	38	0.526316	0	0.473684	0.473684	0	0	0
294	W1-1	Favites	28	0.25	0.178571	0.571429	0.75	0	0	0
295	W1-1	Favites	35	0.371429	0.342857	0.285714	0.628571	0	0	0
296	W1-1	Favites	71	0.492958	0.352113	0	0.352113	0.15493	0	0.15493
297	W1-1	Favites	46	0.543478	0.391304	0	0.391304	0.0652174	0	0.0652174
298	W1-1	Favites	34	0.529412	0.264706	0.205882	0.470588	0	0	0
299	W1-1	Favites	17	0.470588	0	0.529412	0.529412	0	0	0
300	W1-1	Favites	33	0.424242	0.151515	0	0.151515	0.0909091	0.333333	0.424242
301	W1-1	Favites	19	0.368421	0.263158	0.105263	0.368421	0.263158	0	0.263158
302	W1-1	Favites	34	0.647059	0.176471	0.176471	0.352941	0	0	0
303	W1-1	Favites	10	0.3	0	0	0	0.7	0	0.7
304	W1-1	Favites	35	0.8	0.114286	0.0857143	0.2	0	0	0
305	W1-1	Favites	47	0.510638	0.0851064	0.404255	0.489362	0	0	0
306	W1-1	Favites	48	0.5625	0.104167	0.270833	0.375	0.0625	0	0.0625
307	W1-1	Favites	13	0.461538	0.538462	0	0.538462	0	0	0
308	W1-1	Favites	30	0.533333	0.366667	0.1	0.466667	0	0	0
309	W1-1	Favites	59	0.559322	0	0.305085	0.305085	0	0.135593	0.135593
310	W1-1	Favites	31	0.451613	0.225806	0.322581	0.548387	0	0	0
311	W1-1	Favites	10	0.7	0	0	0	0.3	0	0.3
312	W1-1	Favites	13	0.615385	0.384615	0	0.384615	0	0	0
313	W1-1	Favites	20	0.95	0.55	0	0.55	0	0	0
314	W1-1	Favites	13	0.230769	0	0.769231	0.769231	0	0	0
315	W1-1	Favites	16	0.5	0.5	0	0.5	0	0	0
316	W1-1	Favites	40	0.725	0	0.275	0.275	0	0	0
317	W1-1	Favites	25	0.52	0.28	0.2	0.48	0	0	0
318	W1-1	Favites	16	0.25	0	0.75	0.75	0	0	0
319	W1-1	Favites	28	0.642857	0	0.535714	0.535714	0	0.178571	0.178571
320	W1-1	Favites	27	0.555556	0.222222	0.111111	0.333333	0.111111	0	0.111111
321	W1-1	Favites	40	0.25	0	0.75	0.75	0	0	0
322	W1-2	Favites	21	0.142857	0	0.571429	0.571429	0.285714	0	0.285714
323	W1-2	Favites	80	0.8	0.1	0	0.1	0	0.1	0.1
324	W1-2	Favites	30	0.6	0	0.133333	0.133333	0.266667	0	0.266667
325	W1-2	Favites	70	0.542857	0.1	0	0.1	0	0.357143	0.357143
326	W1-2	Favites	37	0.351351	0.189189	0	0.189189	0	0.459459	0.459459
327	W1-2	Favites	55	0.727273	0.163636	0	0.163636	0	0.109091	0.109091
328	W1-2	Favites	65	0.584615	0.123077	0.169231	0.292308	0	0.0923077	0.0923077
329	W1-2	Favites	71	0.577465	0.084507	0.338028	0.422535	0	0	0
330	W1-2	Favites	42	0.833333	0	0	0	0	0.166667	0.166667
331	W1-2	Favites	35	0.457143	0.285714	0.171429	0.457143	0	0.0857143	0.0857143
332	W1-2	Favites	52	0.634615	0.192308	0	0.192308	0.173077	0	0.173077
333	W1-2	Favites	88	0.409091	0.25	0	0.25	0.147727	0.193182	0.340909
334	W1-2	Favites	41	0.439024	0	0.341463	0.341463	0.219512	0	0.219512
335	W1-2	Favites	49	0.612245	0.326531	0	0.326531	0	0.0612245	0.0612245
336	W1-2	Favites	32	0.5	0.21875	0.28125	0.5	0	0	0
337	W1-2	Favites	37	0.567568	0	0.324324	0.324324	0	0.108108	0.108108
338	W1-2	Favites	71	0.15493	0.211268	0.633803	0.84507	0	0	0
339	W1-2	Favites	36	0.583333	0.166667	0.25	0.416667	0	0	0
340	W1-2	Favites	25	0.32	0	0.52	0.52	0	0.16	0.16
341	W1-2	Favites	26	0.192308	0.192308	0.538462	0.730769	0.0769231	0	0.0769231
342	W1-2	Favites	18	0.722222	0	0.277778	0.277778	0	0	0
343	W2-1	Favites	31	0.451613	0	0.548387	0.548387	0	0	0
344	W2-1	Favites	36	0.5	0.416667	0	0.416667	0	0.0833333	0.0833333
345	W2-1	Favites	17	0.647059	0.176471	0.176471	0.352941	0	0	0
346	W2-1	Favites	14	0.142857	0.428571	0.428571	0.857143	0	0	0
347	W2-1	Favites	38	0.236842	0	0.763158	0.763158	0	0	0
348	W2-1	Favites	33	0.666667	0	0.333333	0.333333	0	0	0
349	W2-1	Favites	12	0	1	0	1	0	0	0
350	W2-1	Favites	15	0	0.2	0.8	1	0	0	0
351	W2-1	Favites	18	0.611111	0	0.388889	0.388889	0	0	0
352	W2-1	Favites	10	0.6	0	0.4	0.4	0	0	0
353	W2-1	Favites	14	0.785714	0.214286	0	0.214286	0	0	0
354	W2-1	Favites	16	0.5625	0.4375	0	0.4375	0	0	0
355	W2-1	Favites	28	0.607143	0.178571	0.214286	0.392857	0	0	0
356	W2-1	Favites	14	0	0	1	1	0	0	0
357	W2-1	Favites	33	0.484848	0.121212	0	0.121212	0	0	0
358	W2-1	Favites	23	0.695652	0.304348	0	0.304348	0	0	0
359	W2-1	Favites	40	0.5	0.5	0	0.5	0	0	0
360	W2-1	Favites	97	0.515464	0.309278	0.175258	0.484536	0	0	0
361	W2-1	Favites	35	1	0	0	0	0	0	0
362	W2-1	Favites	79	0.632911	0.151899	0.0886076	0.240506	0	0	0
363	W2-1	Favites	70	0.728571	0.171429	0.1	0.271429	0	0	0
364	W2-1	Favites	10	0	0	1	1	0	0	0
365	W2-1	Favites	22	0.727273	0	0.272727	0.272727	0	0	0
366	W2-1	Favites	50	0.46	0	0.54	0.54	0	0	0
367	W2-1	Favites	47	0.702128	0.297872	0	0.297872	0	0	0
368	W2-1	Favites	47	0.680851	0	0.319149	0.319149	0	0	0
369	W2-1	Favites	54	0.740741	0.259259	0	0.259259	0	0	0
370	W2-1	Favites	46	0.652174	0.195652	0.152174	0.347826	0	0	0
371	W2-1	Favites	71	0.535211	0	0.464789	0.464789	0	0	0
372	W2-1	Favites	55	0.618182	0	0.381818	0.381818	0	0	0
373	W2-1	Favites	82	0.378049	0.243902	0.378049	0.621951	0	0	0
374	W2-1	Favites	41	0.0731707	0	0.926829	0.926829	0	0	0
375	W2-1	Favites	95	0.705263	0.221053	0	0.221053	0	0.0736842	0.0736842
376	W2-1	Favites	63	0.698413	0	0.301587	0.301587	0	0	0
377	W2-1	Favites	68	0.75	0	0.25	0.25	0	0	0
378	W2-1	Favites	46	0.565217	0.26087	0.173913	0.434783	0	0	0
379	W2-1	Favites	57	0.754386	0.245614	0.0701754	0.315789	0	0	0
380	W2-1	Favites	18	1	0	0	0	0	0	0
381	W2-1	Favites	72	0.75	0	0.25	0.25	0	0	0
382	W2-1	Favites	21	0.619048	0.380952	0	0.380952	0	0	0
383	W2-1	Favites	16	0.375	0.625	0	0.625	0	0	0
384	W2-1	Favites	80	0.8125	0.1875	0	0.1875	0	0	0
385	W2-1	Favites	23	0.608696	0.173913	0.130435	0.304348	0.0869565	0	0.0869565
386	W2-1	Favites	50	0.76	0.24	0	0.24	0	0	0
387	W2-1	Favites	67	0.149254	0.149254	0.701493	0.850746	0	0	0
388	W2-1	Favites	35	0.628571	0.171429	0.2	0.371429	0	0.142857	0.142857
389	W2-1	Favites	50	0.54	0.26	0.2	0.46	0	0	0
390	W2-1	Favites	26	0.192308	0	0.807692	0.807692	0	0	0
391	W2-1	Favites	28	0.392857	0.607143	0	0.607143	0	0	0
392	W2-1	Favites	47	0.702128	0	0.297872	0.297872	0	0	0
393	W2-1	Favites	65	0.630769	0	0.369231	0.369231	0	0	0
394	W2-1	Favites	21	0.47619	0	0.52381	0.52381	0	0	0
395	W2-1	Favites	27	0.62963	0.259259	0.111111	0.37037	0	0	0
396	W2-1	Favites	42	0.666667	0.333333	0	0.333333	0	0	0
397	W2-1	Favites	54	0.537037	0	0.462963	0.462963	0	0	0
398	W2-1	Favites	35	0.628571	0.371429	0	0.371429	0	0	0
399	W2-1	Favites	41	0.804878	0.195122	0	0.195122	0	0	0
400	W2-1	Favites	42	0.595238	0.404762	0	0.404762	0	0	0
401	W2-1	Favites	49	0.673469	0.142857	0.183673	0.326531	0	0	0
402	W2-1	Favites	60	0.616667	0	0.383333	0.383333	0	0	0
403	W2-1	Favites	50	0.6	0.4	0	0.4	0	0	0
404	W2-1	Favites	30	0.5	0.2	0.2	0.4	0.1	0	0.1
405	W2-1	Favites	40	0.7	0	0	0	0.3	0	0.3
406	W2-1	Favites	42	0.642857	0.357143	0	0.357143	0	0	0
407	W2-1	Favites	52	0.673077	0.326923	0	0.326923	0	0	0
408	W2-1	Favites	7	0	1	0	1	0	0	0
409	W2-1	Favites	50	0.4	0.6	0	0.6	0	0	0
410	W2-1	Favites	10	0.4	0.6	0	0.6	0	0	0
411	W2-1	Favites	54	0.333333	0.518519	0	0.518519	0.148148	0	0.148148
412	W2-1	Favites	64	0.75	0.25	0	0.25	0	0	0
413	W2-1	Favites	87	0.758621	0.241379	0	0.241379	0	0	0
414	W2-1	Favites	22	0.409091	0	0.590909	0.590909	0	0	0
415	W2-1	Favites	43	0.44186	0.488372	0	0.488372	0	0.0697674	0.0697674
416	W2-1	Favites	51	0.411765	0.215686	0	0.215686	0.254902	0.117647	0.372549
417	W2-1	Favites	37	0.648649	0	0.351351	0.351351	0	0	0
418	W2-1	Favites	34	0.470588	0.529412	0	0.529412	0	0	0
419	W2-1	Favites	83	0.349398	0.0963855	0.554217	0.650602	0	0	0
420	W2-1	Favites	36	0.527778	0	0.472222	0.472222	0	0	0
421	W2-1	Favites	26	0.576923	0	0.423077	0.423077	0	0	0
422	W2-1	Favites	36	0.305556	0	0.694444	0.694444	0	0	0
423	W2-1	Favites	22	0.727273	0.272727	0	0.272727	0	0	0
424	W2-1	Favites	50	0.52	0	0.48	0.48	0	0	0
425	W2-1	Favites	84	0.642857	0.357143	0	0.357143	0	0	0
426	W2-1	Favites	95	0.473684	0.389474	0.136842	0.526316	0	0	0
427	W2-1	Favites	64	0.484375	0.4375	0	0.4375	0.078125	0	0.078125
428	W2-1	Favites	28	0.392857	0.5	0	0.5	0.107143	0	0.107143
429	W2-1	Favites	87	0.37931	0.528736	0	0.528736	0	0.091954	0.091954
430	W2-1	Favites	20	0.3	0.5	0	0.5	0.2	0	0.2
431	W2-1	Favites	81	0.259259	0.493827	0.246914	0.740741	0	0	0
432	W2-1	Favites	36	0.305556	0.694444	0	0.694444	0	0	0
433	W2-1	Favites	40	0.275	0.55	0	0.55	0	0.175	0.175
434	W2-1	Favites	44	0.613636	0	0.386364	0.386364	0	0	0
435	W2-1	Favites	60	0.633333	0.366667	0	0.366667	0	0	0
436	W3-1	Favites	80	0.35	0.25	0.4	0.65	0	0	0
437	W3-1	Favites	57	0.701754	0	0.298246	0.298246	0	0	0
438	W3-2	Favites	43	0.511628	0	0.488372	0.488372	0	0	0
439	W3-2	Favites	21	0.666667	0	0.333333	0.333333	0	0	0
440	W3-2	Favites	29	0.241379	0	0.758621	0.758621	0	0	0
441	W3-2	Favites	28	0.25	0.178571	0.357143	0.535714	0.214286	0	0.214286
442	W3-2	Favites	32	0.625	0	0.28125	0.28125	0.09375	0	0.09375
443	W3-2	Favites	27	0.814815	0.0740741	0	0.0740741	0.111111	0	0.111111
444	W3-2	Favites	46	0.521739	0.0652174	0.413043	0.478261	0	0	0
445	W3-2	Favites	73	0.835616	0	0.164384	0.164384	0	0	0
446	W3-2	Favites	85	0.917647	0.0823529	0	0.0823529	0	0	0
447	W3-2	Favites	70	1	0	0	0	0	0	0
448	W3-2	Favites	34	1	0	0	0	0	0	0
449	W4-1	Favites	8	0.375	0	0.625	0.625	0	0	0
450	W4-1	Favites	20	0.1	0	0.9	0.9	0	0	0
451	W4-1	Favites	15	0.466667	0	0.4	0.4	0.133333	0	0.133333
452	W4-1	Favites	12	0.666667	0	0.333333	0.333333	0	0	0
453	W4-1	Favites	33	1	0	0	0	0	0	0
454	W4-1	Favites	11	0.454545	0	0.545455	0.545455	0	0	0
455	W4-1	Favites	28	0.785714	0	0.214286	0.214286	0	0	0
456	W4-1	Favites	26	0.692308	0	0.307692	0.307692	0	0	0
457	W4-1	Favites	30	0.233333	0.333333	0.433333	0.766667	0	0	0
458	W4-1	Favites	10	0.6	0	0.4	0.4	0	0	0
459	W4-1	Favites	14	0.428571	0	0.571429	0.571429	0	0	0
460	W4-1	Favites	15	1	0	0	0	0	0	0
461	W4-2	Favites	9	0.555556	0	0.444444	0.444444	0	0	0
462	W4-2	Favites	12	0.416667	0	0.583333	0.583333	0	0	0
463	W4-2	Favites	38	0.605263	0	0.394737	0.394737	0	0	0
464	W4-2	Favites	22	0.409091	0	0.590909	0.590909	0	0	0
465	W4-2	Favites	35	0.428571	0	0.571429	0.571429	0	0	0
466	W4-2	Favites	39	0.358974	0	0.589744	0.589744	0.0512821	0	0.0512821
467	W4-2	Favites	61	0.52459	0	0.47541	0.47541	0	0	0
468	W4-2	Favites	23	0.695652	0.304348	0	0.304348	0	0	0
469	W4-2	Favites	40	0.5	0	0.5	0.5	0	0	0
470	W4-2	Favites	28	0.642857	0	0.357143	0.357143	0	0	0
471	W4-2	Favites	14	0.5	0.5	0	0.5	0	0	0
472	W4-2	Favites	10	0.5	0.5	0	0.5	0	0	0
473	W4-2	Favites	32	0.53125	0.15625	0.3125	0.46875	0	0	0
474	W1-1	Pavona	36	0	0.111111	0	0.111111	0	0	0
475	W1-1	Pavona	32	0.375	0.46875	0	0.46875	0.15625	0	0.15625
476	W1-2	Pavona	18	0.277778	0.722222	0	0.722222	0	0	0
477	W1-2	Pavona	25	0.6	0.4	0	0.4	0	0	0
478	W2-1	Pavona	35	0.742857	0.257143	0	0.257143	0	0	0
479	W3-1	Pavona	65	0.769231	0.230769	0	0.230769	0	0	0
480	W3-1	Pavona	48	0.625	0.25	0	0.25	0	0.125	0.125
481	W3-1	Pavona	30	0.733333	0	0.266667	0.266667	0	0	0
482	W3-1	Pavona	36	0.111111	0.222222	0	0.222222	0	0.666667	0.666667
483	W3-1	Pavona	23	0.652174	0.173913	0	0.173913	0	0.173913	0.173913
484	W3-1	Pavona	34	1	0	0	0	0	0	0
485	W3-1	Pavona	14	0.5	0.357143	0	0.357143	0	0.142857	0.142857
486	W3-1	Pavona	26	0.769231	0	0	0	0	0.230769	0.230769
487	W3-1	Pavona	11	0.272727	0.363636	0	0.363636	0	0.363636	0.363636
488	W3-1	Pavona	35	0.571429	0.114286	0	0.114286	0	0.314286	0.314286
489	W3-1	Pavona	12	0.25	0.333333	0.416667	0.75	0	0	0
490	W3-1	Pavona	27	0.333333	0.148148	0	0.148148	0	0.518519	0.518519
491	W3-1	Pavona	12	0.333333	0.333333	0.166667	0.5	0	0.166667	0.166667
492	W3-1	Pavona	27	0.444444	0.444444	0	0.444444	0	0.111111	0.111111
493	W3-1	Pavona	22	0.727273	0.272727	0	0.272727	0	0	0
494	W3-1	Pavona	23	0.826087	0	0	0	0	0.173913	0.173913
495	W3-1	Pavona	11	0	0	0	0	0	1	1
496	W3-1	Pavona	15	0.6	0	0	0	0	0.4	0.4
497	W3-1	Pavona	21	1	0	0	0	0	0	0
498	W3-1	Pavona	16	1	0	0	0	0	0	0
499	W3-1	Pavona	9	0.555556	0.444444	0	0.444444	0	0	0
500	W3-1	Pavona	27	0.740741	0.259259	0	0.259259	0	0	0
501	W3-1	Pavona	13	0.384615	0.384615	0	0.384615	0	0.230769	0.230769
502	W3-1	Pavona	37	0.810811	0.189189	0	0.189189	0	0	0
503	W3-1	Pavona	29	0.586207	0.413793	0	0.413793	0	0	0
504	W3-1	Pavona	31	1	0	0	0	0	0	0
505	W3-1	Pavona	16	0.6875	0.3125	0	0.3125	0	0	0
506	W3-1	Pavona	64	0.75	0.09375	0	0.09375	0	0.15625	0.15625
507	W3-1	Pavona	20	0.5	0	0	0	0	0.5	0.5
508	W3-1	Pavona	13	0.692308	0	0	0	0	0.307692	0.307692
509	W3-1	Pavona	14	0.642857	0	0	0	0	0.357143	0.357143
510	W3-1	Pavona	22	0.863636	0	0	0	0	0.136364	0.136364
511	W3-1	Pavona	10	1	0	0	0	0	0	0
512	W3-1	Pavona	11	1	0	0	0	0	0	0
513	W3-1	Pavona	38	1	0	0	0	0	0	0
514	W3-1	Pavona	24	0.375	0	0	0	0	0.625	0.625
515	W3-1	Pavona	7	0	0	0	0	0	1	1
516	W3-1	Pavona	13	0.538462	0	0	0	0	0.461538	0.461538
517	W3-1	Pavona	12	1	0	0	0	0	0	0
518	W3-1	Pavona	11	1	0	0	0	0	0	0
519	W3-1	Pavona	16	0.875	0	0.125	0.125	0	0	0
520	W3-1	Pavona	34	0.882353	0	0	0	0	0.117647	0.117647
521	W3-1	Pavona	31	0.870968	0.129032	0	0.129032	0	0	0
522	W3-1	Pavona	60	1	0	0	0	0	0	0
523	W3-1	Pavona	45	0.822222	0.177778	0	0.177778	0	0	0
524	W3-1	Pavona	41	0.804878	0.121951	0	0.121951	0	0.0731707	0.0731707
525	W3-1	Pavona	27	0.703704	0	0	0	0	0.296296	0.296296
526	W3-1	Pavona	31	0.483871	0.129032	0	0.129032	0	0.387097	0.387097
527	W3-1	Pavona	40	0.575	0.25	0	0.25	0	0.175	0.175
528	W3-1	Pavona	36	0.777778	0.111111	0	0.111111	0	0.111111	0.111111
529	W3-1	Pavona	53	0.886792	0	0	0	0	0.113208	0.113208
530	W3-1	Pavona	33	0.757576	0.0909091	0	0.0909091	0	0.151515	0.151515
531	W3-1	Pavona	19	0.894737	0	0	0	0	0.105263	0.105263
532	W3-1	Pavona	13	0.769231	0	0	0	0	0.153846	0.153846
533	W3-2	Pavona	105	1	0	0	0	0	0	0
534	W3-2	Pavona	112	1	0	0	0	0	0	0
535	W3-2	Pavona	180	1	0	0	0	0	0	0
536	W3-2	Pavona	52	0.923077	0	0.0769231	0.0769231	0	0	0
537	W3-2	Pavona	45	0.577778	0.422222	0	0.422222	0	0	0
538	W3-2	Pavona	41	0.585366	0.414634	0	0.414634	0	0	0
539	W3-2	Pavona	40	0.925	0	0.075	0.075	0	0	0
540	W3-2	Pavona	60	1	0	0	0	0	0	0
541	W3-2	Pavona	75	1	0	0	0	0	0	0
542	W3-2	Pavona	28	1	0	0	0	0	0	0
543	W3-2	Pavona	31	0.548387	0.451613	0	0.451613	0	0	0
544	W3-2	Pavona	43	0.627907	0.232558	0	0.232558	0	0.139535	0.139535
545	W3-2	Pavona	35	0.657143	0.342857	0	0.342857	0	0	0
546	W3-2	Pavona	34	0.882353	0.117647	0	0.117647	0	0	0
547	W3-2	Pavona	65	0.784615	0.215385	0	0.215385	0	0	0
548	W3-2	Pavona	75	1	0	0	0	0	0	0
549	W3-2	Pavona	60	1	0	0	0	0	0	0
550	W3-2	Pavona	67	0.701493	0.164179	0	0.164179	0	0.134328	0.134328
551	W3-2	Pavona	74	0.945946	0	0	0	0	0.0540541	0.0540541
552	W3-2	Pavona	43	0.790698	0.209302	0	0.209302	0	0	0
553	W3-2	Pavona	92	1	0	0	0	0	0	0
554	W3-2	Pavona	90	0.888889	0.111111	0	0.111111	0	0	0
555	W3-2	Pavona	117	0.905983	0.0940171	0	0.0940171	0	0	0
556	W3-2	Pavona	84	1	0	0	0	0	0	0
557	W3-2	Pavona	88	0.738636	0.261364	0	0.261364	0	0	0
558	W3-2	Pavona	36	0.944444	0.0555556	0	0.0555556	0	0	0
559	W3-2	Pavona	73	0.726027	0.178082	0.0958904	0.273973	0	0	0
560	W3-2	Pavona	65	0.753846	0.246154	0	0.246154	0	0	0
561	W3-2	Pavona	51	0.862745	0.137255	0	0.137255	0	0	0
562	W3-2	Pavona	13	1	0	0	0	0	0	0
563	W3-2	Pavona	44	0.795455	0.204545	0	0.204545	0	0	0
564	W3-2	Pavona	56	0.678571	0.321429	0	0.321429	0	0	0
565	W3-2	Pavona	70	0.828571	0.314286	0	0.314286	0	0	0
566	W3-2	Pavona	46	1	0	0	0	0	0	0
567	W3-2	Pavona	8	0.5	0	0.5	0.5	0	0	0
568	W3-2	Pavona	18	1	0	0	0	0	0	0
569	W3-2	Pavona	30	0.533333	0.466667	0	0.466667	0	0	0
570	W3-2	Pavona	68	1	0	0	0	0	0	0
571	W3-2	Pavona	36	0.694444	0.138889	0	0.138889	0	0.166667	0.166667
572	W3-2	Pavona	80	0.95	0.05	0	0.05	0	0	0
573	W3-2	Pavona	82	0.731707	0.195122	0	0.195122	0	0.0731707	0.0731707
574	W3-2	Pavona	53	0.735849	0.264151	0	0.264151	0	0	0
575	W3-2	Pavona	47	0.510638	0	0.489362	0.489362	0	0	0
576	W3-2	Pavona	32	0.71875	0	0.28125	0.28125	0	0	0
577	W3-2	Pavona	30	0.666667	0.333333	0	0.333333	0	0	0
578	W3-2	Pavona	70	0.8	0.2	0	0.2	0	0	0
579	W3-2	Pavona	58	0.724138	0.275862	0	0.275862	0	0	0
580	W3-2	Pavona	26	1	0	0	0	0	0	0
581	W4-1	Pavona	23	0.434783	0.347826	0.217391	0.565217	0	0	0
582	W4-1	Pavona	39	0.333333	0.307692	0.230769	0.538462	0.128205	0	0.128205
583	W4-1	Pavona	28	0.392857	0.464286	0	0.464286	0.142857	0	0.142857
584	W4-1	Pavona	50	0.8	0.08	0	0.08	0.12	0	0.12
585	W4-2	Pavona	24	0.833333	0.166667	0	0.166667	0	0	0
586	W4-2	Pavona	24	0.416667	0.333333	0.25	0.583333	0	0	0
587	W1-1	Platygyra	12	0.333333	0.416667	0.25	0.666667	0	0	0
588	W1-1	Platygyra	130	1	0	0	0	0	0	0
589	W1-1	Platygyra	113	0.911504	0	0	0	0	0	0
590	W1-1	Platygyra	15	0.4	0.2	0.4	0.6	0	0	0
591	W1-1	Platygyra	26	0.807692	0.192308	0	0.192308	0	0	0
592	W1-1	Platygyra	43	1	0	0	0	0	0	0
593	W1-1	Platygyra	37	0.675676	0.405405	0	0.405405	0	0	0
594	W1-1	Platygyra	74	0.810811	0.0675676	0.121622	0.189189	0	0	0
595	W1-1	Platygyra	67	0.835821	0	0	0	0.104478	0.0597015	0.164179
596	W1-1	Platygyra	80	1	0	0	0	0	0	0
597	W1-1	Platygyra	75	0.733333	0	0	0	0	0	0
598	W1-1	Platygyra	8	0.5	0	0	0	0	0	0
599	W1-1	Platygyra	250	0.96	0.04	0	0.04	0	0	0
600	W1-1	Platygyra	250	1	0	0	0	0	0	0
601	W1-1	Platygyra	13	0.615385	0	0.384615	0.384615	0	0	0
602	W1-1	Platygyra	18	0.277778	0	0.722222	0.722222	0	0	0
603	W1-1	Platygyra	280	1	0	0	0	0	0	0
604	W1-2	Platygyra	73	0.657534	0	0	0	0.260274	0.0821918	0.342466
605	W1-2	Platygyra	34	0.764706	0.176471	0	0.176471	0.0588235	0	0.0588235
606	W1-2	Platygyra	8	0	0.25	0.75	1	0	0	0
607	W1-2	Platygyra	120	0.8	0	0	0	0.2	0	0.2
608	W1-2	Platygyra	47	0.510638	0	0.212766	0.212766	0.276596	0	0.276596
609	W1-2	Platygyra	22	0.363636	0.409091	0	0.409091	0.227273	0	0.227273
610	W1-2	Platygyra	67	0.731343	0.268657	0	0.268657	0	0	0
611	W1-2	Platygyra	45	0.822222	0.177778	0	0.177778	0	0	0
612	W1-2	Platygyra	120	0.758333	0.1	0	0.1	0.075	0.0666667	0.141667
613	W1-2	Platygyra	60	0.583333	0.166667	0.2	0.366667	0.05	0	0.05
614	W2-1	Platygyra	44	0.386364	0.5	0.113636	0.613636	0	0	0
615	W2-1	Platygyra	14	0	1	0	1	0	0	0
616	W2-1	Platygyra	27	0.666667	0.333333	0	0.333333	0	0	0
617	W2-1	Platygyra	67	0.41791	0.58209	0	0.58209	0	0	0
618	W2-1	Platygyra	33	0.30303	0.545455	0	0.545455	0.0606061	0.0909091	0.151515
619	W2-1	Platygyra	21	0.619048	0.380952	0	0.380952	0	0	0
620	W2-1	Platygyra	20	0.5	0.25	0.25	0.5	0	0	0
621	W2-1	Platygyra	25	0.12	0	0.8	0.8	0.08	0	0.08
622	W2-1	Platygyra	61	0.704918	0.295082	0	0.295082	0	0	0
623	W2-1	Platygyra	65	0.661538	0.338462	0	0.338462	0	0	0
624	W2-1	Platygyra	31	0.580645	0.419355	0	0.419355	0	0	0
625	W2-1	Platygyra	30	0.766667	0.233333	0	0.233333	0	0	0
626	W2-1	Platygyra	34	0.588235	0.411765	0	0.411765	0	0	0
627	W3-2	Platygyra	49	1	0	0	0	0	0	0
628	W3-2	Platygyra	116	0.896552	0.103448	0	0.103448	0	0	0
629	W3-2	Platygyra	101	0.722772	0.277228	0	0.277228	0	0	0
630	W3-2	Platygyra	106	1	0	0	0	0	0	0
631	W4-2	Platygyra	13	0.538462	0	0.461538	0.461538	0	0	0

## Sheet: Competitive outcomes 
Raw data for Figs. 4B and 5B, outcomes of coral-algal competition.
No.	Sites and transects	Coral genus		Turf algae interaction with coral						Macroalgae interaction with coral
			Diameter size class (cm)	Turfs contact (cm)	% Coral win	% Neutral	% Algal win				% Coral win	% Neutral	% Algal win
							% Overgrowth	% Bleaching	% Total algal win	Macroalgae contact (cm)			% Overgrowth	% Bleaching	% Total algal win
1	W1-1	Porites	30	37	0	0.189189	0.540541	0.27027	0.810811	0
2	W1-1	Porites	5	11	0	0	0.818182	0.181818	1	0
3	W1-1	Porites	10	19	0	0.157895	0.473684	0.368421	0.842105	0
4	W1-1	Porites	10	6	0	0	1	0	1	0
5	W1-1	Porites	20	26	0	0.192308	0.807692	0	0.807692	0
6	W1-1	Porites	15	9	0	0	1	0	1	0
7	W1-1	Porites	20	0						0
8	W1-1	Porites	20	21	0	0.428571	0.571429	0	0.571429	0
9	W1-1	Porites	15	4	0	1	0	0	0	0
10	W1-1	Porites	10	7	0	0	1	0	1	0
11	W1-1	Porites	10	9	0.333333	0	0.666667	0	0.666667	0
12	W1-1	Porites	15	22	0	0	1	0	1	6	0	0	1	0	1
13	W1-1	Porites	10	22	0	0.0909091	0.681818	0.227273	0.909091	0
14	W1-1	Porites	20	27	0	0.185185	0.814815	0	0.814815	9	0	0	1	0	1
15	W1-1	Porites	10	18	0	0	0.222222	0.777778	1	0
16	W1-1	Porites	10	27	0.185185	0	0.740741	0.0740741	0.814815	0
17	W1-1	Porites	10	3	0	1	0	0	0	3	0	1	0	0	0
18	W1-1	Porites	5	10	0	0	1	0	1	0
19	W1-1	Porites	5	0						0
20	W1-1	Porites	10	6	0	0	1	0	1	7	0	1	0	0	0
21	W1-1	Porites	5	13	0	0.384615	0.615385	0	0.615385	3	0	0	1	0	1
22	W1-1	Porites	20	31	0.612903	0	0.387097	0	0.387097	4	0	0	1	0	1
23	W1-1	Porites	30	6	0	0	1	0	1	0
24	W1-1	Porites	15	18	0	0	0.5	0.5	1	0
25	W1-1	Porites	20	8	0	0.5	0.5	0	0.5	0
26	W1-1	Porites	10	13	0	0.384615	0.615385	0	0.615385	0
27	W1-1	Porites	20	3	0	0	1	0	1	11	0	0	1	0	1
28	W1-1	Porites	20	27	0.185185	0	0.555556	0.259259	0.814815	0
29	W1-1	Porites	20	40	0	0.125	0.75	0.125	0.875	5	0	0	1	0	1
30	W1-1	Porites	20	0						0
31	W1-1	Porites	10	6	0	0	1	0	1	17	0	0.235294	0.647059	0.117647	0.764706
32	W1-1	Porites	10	3	0	1	0	0	0	16	0	0	1	0	1
33	W1-1	Porites	10	12	0.333333	0	0.666667	0	0.666667	0
34	W1-1	Porites	10	5	0	0	1	0	1	0
35	W1-1	Porites	10	13	0	0	0.769231	0.230769	1	0
36	W1-1	Porites	20	18	0	0.166667	0.666667	0.166667	0.833333	0
37	W1-1	Porites	15	15	0	0.133333	0.866667	0	0.866667	0
38	W1-1	Porites	20	43	0	0.139535	0.790698	0.0697674	0.860465	6	0	0	0.833333	0	0.833333
39	W1-1	Porites	10	17	0	0.117647	0.882353	0	0.882353	0
40	W1-1	Porites	10	7	0	0	1	0	1	6	0	0	1	0	1
41	W1-1	Porites	20	21	0	0.238095	0.666667	0.0952381	0.761905	0
42	W1-1	Porites	20	21	0.714286	0	0.285714	0	0.285714	0
43	W1-1	Porites	10	8	0	0	1	0	1	4	0	0	1	0	1
44	W1-1	Porites	30	31	0.0967742	0	0.741935	0.16129	0.903226	17	0.588235	0	0.411765	0	0.411765
45	W1-1	Porites	10	12	1	0	0.166667	0	0	3	1	0	0	0	0
46	W1-1	Porites	15	27	0.185185	0.111111	0.555556	0.148148	0.703704	0
47	W1-1	Porites	10	18	0	0	0.833333	0.166667	1	0
48	W1-1	Porites	15	10	0.2	0	0.6	0.2	0.8	0
49	W1-1	Porites	15	10	0	0.4	0.6	0	0.6	0
50	W1-1	Porites	10	13	0	0.384615	0.615385	0	0.615385	0
51	W1-1	Porites	10	5	0.4	0	0.6	0	0.6	0
52	W1-1	Porites	20	0						0
53	W1-1	Porites	5	14	0	0.214286	0.571429	0.214286	0.785714	0
54	W1-1	Porites	5	8	0	0.25	0.5	0.25	0.75	3	0	0	0	1	1
55	W1-1	Porites	15	11	0	0.727273	0.272727	0	0.272727	0
56	W1-1	Porites	15	10	0	0.7	0.3	0	0.3	10	0	0.4	0.4	0.2	0.6
57	W1-1	Porites	30	20	0	0.35	0.65	0	0.65	0
58	W1-1	Porites	15	15	0	0.133333	0.866667	0	0.866667	3	0	0	0	0	0
59	W1-1	Porites	15	32	0	0.65625	0.1875	0.15625	0.34375	0
60	W1-1	Porites	10	25	0.2	0	0.8	0	0.8	0
61	W1-1	Porites	10	18	0	0.444444	0.444444	0.111111	0.555556	9	0	0.222222	0.777778	0	0.777778
62	W1-1	Porites	15	36	0	0.277778	0.611111	0.111111	0.722222	16	0.25	0	0.75	0	0.75
63	W1-1	Porites	15	14	0.428571	0	0.357143	0.214286	0.571429	0
64	W1-1	Porites	15	0						0
65	W1-1	Porites	15	11	0	0	0.727273	0.272727	1	9	0	1	0	0	0
66	W1-1	Porites	10	10	0.2	0	0.8	0	0.8	0
67	W1-1	Porites	15	23	0	0.130435	0.608696	0.26087	0.869565	0
68	W1-1	Porites	20	17	0	0.352941	0.411765	0.235294	0.647059	0
69	W1-1	Porites	20	11	0	0	0.727273	0.272727	1	15	0	0.2	0.533333	0.266667	0.8
70	W1-1	Porites	20	8	0	0	0.75	0.25	1	11	0	0	1	0	1
71	W1-1	Porites	10	6	0	0	0.666667	0.333333	1	0
72	W1-1	Porites	15	18	0.444444	0.06	0.5	0	0.5	0
73	W1-1	Porites	20	41	0.365854	0	0.585366	0.0487805	0.634146	0
74	W1-2	Porites	15	8	0	0.25	0.375	0.375	0.75	0
75	W1-2	Porites	20	0						0
76	W1-2	Porites	10	9	0	0	0.666667	0.333333	1	3	0	0	1	0	1
77	W1-2	Porites	10	5	0	0	0.6	0.4	1	4	0	0	1	0	1
78	W1-2	Porites	10	13	0	0	0.769231	0.230769	1	0
79	W1-2	Porites	15	9	0	0.222222	0.777778	0	0.777778	5	0	1	0	0	0
80	W1-2	Porites	15	25	0	0.28	0.48	0.24	0.72	0
81	W1-2	Porites	10	13	0.307692	0	0.692308	0	0.692308	3	0	0	1	0	1
82	W1-2	Porites	15	8	0	0	1	0	1	6	1	0	0	0	0
83	W1-2	Porites	15	4	0	0	1	0	1	5	0	1	0	0	0
84	W1-2	Porites	10	6	0	0.5	0.5	0	0.5	3	0	1	0	0	0
85	W1-2	Porites	20	24	0	0.25	0.666667	0.0833333	0.75	0
86	W1-2	Porites	25	30	0	0.166667	0.533333	0.3	0.833333	7	0	1	0	0	0
87	W1-2	Porites	20	37	0	0.324324	0.432432	0.243243	0.675676	10	0.7	0	0.3	0	0.3
88	W1-2	Porites	25	40	0	0.225	0.475	0.3	0.775	0
89	W1-2	Porites	10	17	0	0.352941	0.647059	0	0.647059	0
90	W1-2	Porites	30	25	0.36	0.16	0.24	0.24	0.48	13	0.769231	0	0.230769	0	0.230769
91	W1-2	Porites	15	15	0	0	1	0	1	13	0	0	1	0	1
92	W1-2	Porites	5	7	0	0	0.714286	0.285714	1	0
93	W1-2	Porites	15	25	0	0.48	0.4	0.12	0.52	0
94	W1-2	Porites	10	2	0	0	1	0	1	12	0	0.166667	0.583333	0.25	0.833333
95	W1-2	Porites	20	18	0	0.388889	0.611111	0	0.611111	0
96	W1-2	Porites	20	20	0	0.65	0.35	0	0.35	0
97	W1-2	Porites	5	4	0.1	0.15	0.75	0	0.75	2	0	0	1	0	1
98	W1-2	Porites	10	0						9	0	0.666667	0.333333	0	0.333333
99	W1-2	Porites	15	21	0	0.190476	0.380952	0.428571	0.809524	13	1	0	0	0	0
100	W1-2	Porites	15	17	0.47	0	0.294118	0.235294	0.529412	4	0	0	0.5	0.5	1
101	W1-2	Porites	20	23	0.434783	0	0.565217	0	0.565217	4	0	1	0	0	0
102	W1-2	Porites	10	9	0	0.111111	0.666667	0.222222	0.888889	0
103	W1-2	Porites	5	5	0	0	1	0	1	0
104	W1-2	Porites	5	11	0	0	1	0	1	0
105	W2-1	Porites	5	7	0	0	0	0	0	0
106	W2-1	Porites	10	16	0	0.1875	0.625	0.1875	0.8125	0
107	W2-1	Porites	25	43	0	0.186047	0.674419	0.139535	0.813953	0
108	W2-1	Porites	15	31	0.129032	0	0.741935	0.129032	0.870968	0
109	W2-1	Porites	10	26	0	0.153846	0.423077	0.423077	0.846154	0
110	W2-1	Porites	10	25	0	0.28	0.6	0.12	0.72	0
111	W2-1	Porites	30	25	0	0.2	0.68	0.12	0.8	0
112	W2-1	Porites	5	0						0
113	W2-1	Porites	5	12	0	0	0.5	0.5	1	0
114	W2-1	Porites	10	8	0	0.5	0.5	0	0.5	0
115	W2-1	Porites	5	7	0	0	1	0	1	0
116	W2-1	Porites	10	7	0	0	0.714286	0.285714	1	0
117	W2-1	Porites	10	7	0	0.285714	0.714286	0	0.714286	0
118	W2-1	Porites	15	0						0
119	W2-1	Porites	10	5	0	0.6	0.4	0	0.4	2	0	0	1	0	1
120	W2-1	Porites	10	20	0	0	1	0	1	0
121	W2-1	Porites	10	20	0	0	1	0	1	0
122	W2-1	Porites	10	14	0	0.214286	0.785714	0	0.785714	0
123	W2-1	Porites	5	6	0	0	0.833333	0.166667	1	0
124	W2-1	Porites	5	9	0	0.444444	0.555556	0	0.555556	0
125	W2-1	Porites	10	13	0	0.153846	0.692308	0.153846	0.846154	3	0	1	0	0	0
126	W2-1	Porites	5	17	0	0	0.882353	0.117647	1	0
127	W2-1	Porites	5	3	0	0	1	0	1	0
128	W2-1	Porites	5	8	0	0.25	0.5	0.25	0.75	0
129	W2-1	Porites	10	4	0	0	1	0	1	0
130	W2-1	Porites	15	0						0
131	W2-1	Porites	35	36	0	0.444444	0.555556	0	0.555556	0
132	W2-1	Porites	20	24	0	0.416667	0.583333	0	0.583333	0
133	W2-1	Porites	25	28	0	0.142857	0.75	0.107143	0.857143	4	0	0	1	0	1
134	W2-1	Porites	25	47	0	0.574468	0.382979	0.0425532	0.425532	0
135	W2-1	Porites	20	53	0	0.0566038	0.886792	0.0566038	0.943396	0
136	W2-1	Porites	15	24	0	0	0.916667	0.0833333	1	0
137	W2-1	Porites	5	11	0	0	1	0	1	0
138	W2-1	Porites	10	15	0	0	0.933333	0.0666667	1	0
139	W2-1	Porites	10	15	0	0.133333	0.733333	0.133333	0.866667	0
140	W2-1	Porites	10	13	0	0.153846	0.846154	0	0.846154	0
141	W2-1	Porites	10	16	0	0.1875	0.6875	0.125	0.8125	0
142	W2-1	Porites	10	4	0	0	1	0	1	0
143	W2-1	Porites	10	5	0	0.4	0.6	0	0.6	2	0	0	1	0	1
144	W2-1	Porites	20	0						0
145	W2-1	Porites	10	21	0	0.19	0.714286	0.0952381	0.809524	5	0	0.4	0.6	0	0.6
146	W2-1	Porites	20	11	0	0.181818	0.818182	0	0.818182	0
147	W2-1	Porites	10	2	0	0	1	0	1	8	0	0.125	0.875	0	0.875
148	W2-1	Porites	5	12	0	0.25	0.75	0	0.75	3	0	0	1	0	1
149	W2-1	Porites	25	29	0	0.344828	0	0.655172	0.655172	7	0	0.428571	0.285714	0.285714	0.571429
150	W2-1	Porites	20	17	0	0.470588	0.529412	0	0.529412	0
151	W2-1	Porites	10	22	0	0	0.0909091	0.909091	1	0
152	W2-1	Porites	20	45	0	0.355556	0.644444	0	0.644444	0
153	W2-1	Porites	15	12	0	0	0.75	0.25	1	0
154	W2-1	Porites	20	31	0	0.677419	0.225806	0.0967742	0.322581	0
155	W2-1	Porites	10	27	0	0.444444	0.555556	0	0.555556	0
156	W2-1	Porites	15	27	0	0.481481	0.407407	0.111111	0.518519	0
157	W2-1	Porites	10	26	0	0.115385	0.884615	0	0.884615	0
158	W2-1	Porites	10	23	0	0.521739	0.478261	0	0.478261	0
159	W2-1	Porites	15	0						0
160	W2-1	Porites	15	22	0	0.454545	0.545455	0	0.545455	0
161	W2-1	Porites	20	32	0	0.21875	0.71875	0.0625	0.78125	0
162	W2-1	Porites	15	31	0	0.322581	0.677419	0	0.677419	0
163	W2-1	Porites	25	0						0
164	W2-1	Porites	15	27	0.23	0.4	0.37037	0	0.37037	11	0	1	0	0	0
165	W2-2	Porites	10	14	0	0	0.642857	0.357143	1	0
166	W2-2	Porites	25	60	0	0.6	0.4	0	0.4	20	0	0.75	0.25	0	0.25
167	W3-1	Porites	10	20	0	0	0.6	0.4	1	0
168	W3-1	Porites	10	9	0	0	0.666667	0.333333	1	0					0
169	W3-2	Porites	20	10	0	0.3	0.7	0	0.7	0
170	W3-2	Porites	50	0						0
171	W3-2	Porites	15	0						0
172	W3-2	Porites	40	36	0	0.555556	0.111111	0.333333	0.444444	0
173	W3-2	Porites	20	13	0	0.615385	0.384615	0	0.384615	0
174	W3-2	Porites	10	16	0	0.3125	0.6875	0	0.6875	0
175	W3-2	Porites	30	0						0
176	W3-2	Porites	20	24	0	0.25	0.75	0	0.75	0
177	W3-2	Porites	20	45	0	0.177778	0.688889	0.133333	0.822222	9	0	0	0.666667	0.333333	1
178	W3-2	Porites	20	32	0	0.3125	0.625	0.0625	0.6875	0					0
179	W3-2	Porites	15	6	0	0.666667	0.333333	0	0.333333	0
180	W3-2	Porites	30	57	0	0.701754	0.298246	0	0.298246	0
181	W3-2	Porites	20	35	0	0.6	0.228571	0.171429	0.4	0
182	W3-2	Porites	25	49	0	0.673469	0.204082	0.122449	0.326531	0
183	W3-2	Porites	20	30	0.466667	0	0.533333	0	0.533333	0					0
184	W3-2	Porites	15	0						0
185	W3-2	Porites	10	8	0	0	1	0	1	3	0	0	1	0	1
186	W3-2	Porites	15	9	0	0.222222	0.333333	0.444444	0.777778	8	0	0	0.625	0.375	1
187	W3-2	Porites	15	0						28	0	0.142857	0.75	0.107143	0.857143
188	W3-2	Porites	20	15	0	0	1	0	1	13	0	0.153846	0.692308	0.153846	0.846154
189	W3-2	Porites	40	32	0	0.65625	0.21875	0.125	0.34375	0
190	W4-1	Porites	5	10	0	0.1	0.8	0.1	0.9	0
191	W4-1	Porites	5	11	0	0.181818	0.818182	0	0.818182	2	0	0	0	1	1
192	W4-1	Porites	10	17	0	0.117647	0.764706	0.117647	0.882353	0
193	W4-1	Porites	10	12	0	0.166667	0.833333	0	0.833333	2	0	0.5	0.5	0	0.5
194	W4-1	Porites	5	8	0	0.125	0.75	0.125	0.875	0
195	W4-1	Porites	15	20	0	0.2	0.6	0.2	0.8	0
196	W4-1	Porites	10	20	0	0.25	0.75	0	0.75	0
197	W4-1	Porites	10	4	0	0	1	0	1	5	0	0.2	0.8	0	0.8
198	W4-1	Porites	5	7	0	0.142857	0.857143	0	0.857143	0
199	W4-1	Porites	15	27	0	0.12	0.62963	0.259259	0.88	0					0
200	W4-1	Porites	10	14	0	0.428571	0.571429	0	0.571429	0					0
201	W4-1	Porites	10	21	0	0.142857	0.857143	0	0.857143	0
202	W4-1	Porites	30	27	0	0.185185	0.814815	0	0.814815	0
203	W4-1	Porites	25	32	0	0.25	0.5625	0.1875	0.75	0
204	W4-1	Porites	15	30	0	0	0.833333	0.166667	1	0
205	W4-1	Porites	15	39	0	0.205128	0.410256	0.384615	0.794872	0
206	W4-2	Porites	20	20	0	0	0.45	0.55	1	0
207	W4-2	Porites	15	25	0	0.28	0.72	0	0.72	0
208	W4-2	Porites	5	4	0	0	1	0	1	0
209	W4-2	Porites	20	32	0	0.46875	0.53125	0	0.53125	0
210	W4-2	Porites	15	6	0	0	1	0	1	0
211	W4-2	Porites	10	19	0	0.315789	0.684211	0	0.684211	0
212	W1-1	Favia	30	15	1	0	0	0	0	5	0	0	1	0	1
213	W1-1	Favia	15	0						9	0	1	0	0	0
214	W1-1	Favia	10	6	0	0	1	0	1	2	0	1	0	0	0
215	W1-1	Favia	15	14	0.5	0	0.5	0	0.5	4	0	0	1	0	1
216	W1-1	Favia	5	6	0	0.5	0.5	0	0.5	0
217	W1-1	Favia	15	7	0	0	1	0	1	0
218	W1-2	Favia	10	11	0	0.181818	0.818182	0	0.818182	15	0.933333	0	0.0666667	0	0.0666667
219	W1-2	Favia	20	15	0	0.266667	0.733333	0	0.733333	3	0	1	0	0	0
220	W1-2	Favia	10	10	0	0.2	0.8	0	0.8	0
221	W2-1	Favia	25	0						0
222	W2-1	Favia	10	27	0	0.185185	0.814815	0	0.814815	0
223	W2-1	Favia	15	25	0	0.8	0.2	0	0.2	0
224	W2-1	Favia	5	6	0.833333	0	0.166667	0	0.166667	0
225	W2-1	Favia	15	23	0	0.652174	0.347826	0	0.347826	0
226	W2-1	Favia	10	12	0	0.583333	0.416667	0	0.416667	0
227	W2-1	Favia	10	14	0	0.571429	0.428571	0	0.428571	0
228	W2-1	Favia	15	17	0	0.235294	0.764706	0	0.764706	4	0	1	0	0	0
229	W2-1	Favia	15	8	0	0.625	0.375	0	0.375	0
230	W2-1	Favia	10	9	0	0.666667	0.333333	0	0.333333	0
231	W2-1	Favia	15	14	0	0.714286	0.285714	0	0.285714	0
232	W2-1	Favia	15	24	0	0.666667	0.333333	0	0.333333	0
233	W2-1	Favia	20	21	0	0.666667	0.333333	0	0.333333	0
234	W2-2	Favia	15	23	0	0.565217	0.434783	0	0.434783	0
235	W2-2	Favia	10	15	0	0.666667	0.333333	0	0.333333	0
236	W2-2	Favia	20	44	0	0.590909	0.409091	0	0.409091	8	0	0.5	0.5	0	0.5
237	W3-2	Favia	15	16	0	0.75	0.25	0	0.25	0
238	W3-2	Favia	15	6	0	0.166667	0.833333	0	0.833333	0
239	W3-2	Favia	10	10	0	0.5	0.5	0	0.5	0					0
240	W3-2	Favia	20	0						9	0.888889	0
241	W3-2	Favia	25	0						0
242	W4-1	Favia	15	14	0	0.357143	0.642857	0	0.642857	4	0	0.5	0.5	0	0.5
243	W4-1	Favia	15	6	0	0.666667	0.333333	0	0.333333	0					0
244	W4-1	Favia	10	17	0	0.176471	0.823529	0	0.823529	0					0
245	W4-1	Favia	10	7	0	0.428571	0.571429	0	0.571429	0
246	W4-1	Favia	5	9	0	0.222222	0.777778	0	0.777778	0
247	W4-1	Favia	10	10	0	0.2	0.8	0	0.8	0
248	W4-1	Favia	10	6	0	0.666667	0.333333	0	0.333333	0
249	W4-1	Favia	20	0						0
250	W4-1	Favia	10	7	0	0.285714	0.714286	0	0.714286	0
251	W4-1	Favia	10	8	1	0	0	0	0	0
252	W4-1	Favia	20	24	0	0.291667	0.708333	0	0.708333	7	0	0.285714	0.714286	0	0.714286
253	W4-1	Favia	5	7	0	0.571429	0.428571	0	0.428571	0
254	W4-1	Favia	5	0						0
255	W4-1	Favia	10	6	0.666667	0	0.333333	0	0.333333	0
256	W4-1	Favia	10	9	0.666667	0	0.333333	0	0.333333	0
257	W4-1	Favia	5	4	0	1	0	0	0	0
258	W4-1	Favia	15	4	0	0.25	0.75	0	0.75	5	0	0.2	0.8	0	0.8
259	W4-1	Favia	10	12	0	0.333333	0.666667	0	0.666667	3	0	0	1	0	1
260	W4-1	Favia	10	7	0.714286	0	0.285714	0	0.285714	0
261	W4-1	Favia	10	7	0	0.714286	0.285714	0	0.285714	0
262	W4-1	Favia	20	16	0	0.25	0.75	0	0.75	0
263	W4-1	Favia	15	0						0
264	W4-1	Favia	15	7	0	0.285714	0.714286	0	0.714286	0
265	W4-1	Favia	20	12	0.833333	0	0.166667	0	0.166667	0
266	W4-1	Favia	15	0						0
267	W4-1	Favia	10	11	0	0.272727	0.727273	0	0.727273	5	0	0.2	0.8	0	0.8
268	W4-1	Favia	30	18	0	0.388889	0.611111	0	0.611111	0
269	W4-1	Favia	10	0						0
270	W4-1	Favia	15	18	0	0.444444	0.555556	0	0.555556	9	0	0.333333	0.666667	0	0.666667
271	W4-2	Favia	20	21	0	0.333333	0.666667	0	0.666667	0
272	W4-2	Favia	10	24	0	0.541667	0.458333	0	0.458333	0
273	W4-2	Favia	5	6	0	0.5	0.5	0	0.5	0
274	W4-2	Favia	5	14	0.571429	0	0.428571	0	0.428571	0
275	W4-2	Favia	10	8	0	0.625	0.375	0	0.375	2	0	0	1	0	1
276	W4-2	Favia	10	10	0	0.4	0.6	0	0.6	0
277	W4-2	Favia	10	14	0	0.428571	0.571429	0	0.571429	0
278	W4-2	Favia	10	12	0	0.583333	0.416667	0	0.416667	0
279	W4-2	Favia	20	18	0	0.222222	0.777778	0	0.777778	0
280	W4-2	Favia	15	14	0	0.285714	0.714286	0	0.714286	0
281	W4-2	Favia	15	16	0	0.5	0.5	0	0.5	0
282	W1-1	Favites	20	7	0	0	1	0	1	8	0	0.375	0.625	0	0.625
283	W1-1	Favites	20	22	0.227273	0	0.772727	0	0.772727	0
284	W1-1	Favites	10	0						0
285	W1-1	Favites	15	18	0	0	1	0	1	0
286	W1-1	Favites	30	20	0.5	0	0.5	0	0.5	0
287	W1-1	Favites	15	13	0	0	1	0	1	0
288	W1-1	Favites	15	4	0	0	1	0	1	2	0	0	1	0	1
289	W1-1	Favites	5	7	0	0	1	0	1	0
290	W1-1	Favites	5	5	0	0	1	0	1	0
291	W1-1	Favites	15	17	0	0.411765	0.588235	0	0.588235	3	0	0	1	0	1
292	W1-1	Favites	10	6	0	0.333333	0.666667	0	0.666667	6	0	0.666667	0.333333	0	0.333333
293	W1-1	Favites	15	18	0.833333	0	0	0.166667	0.166667	0
294	W1-1	Favites	10	21	0	0.238095	0.761905	0	0.761905	0
295	W1-1	Favites	10	22	0.318182	0	0.681818	0	0.681818	0
296	W1-1	Favites	20	25	0	0.2	0.8	0	0.8	11	0	0.727273	0.272727	0	0.272727
297	W1-1	Favites	20	18	0.722222	0	0.277778	0	0.277778	3	0	0	1	0	1
298	W1-1	Favites	10	16	0.3125	0.25	0.4375	0	0.4375	0
299	W1-1	Favites	5	9	0.2	0.36	0.444444	0	0.444444	0
300	W1-1	Favites	10	5	0	0	1	0	1	14	0	0.785714	0.214286	0	0.214286
301	W1-1	Favites	10	7	0	0.714286	0.285714	0	0.285714	5	0.6	0	0.4	0	0.4
302	W1-1	Favites	10	12	0	0.5	0.5	0	0.5	0
303	W1-1	Favites	5	0						7	0.428571	0	0.571429	0	0.571429
304	W1-1	Favites	15	7	0	0.571429	0.428571	0	0.428571	0
305	W1-1	Favites	20	23	0.217391	0.173913	0.608696	0	0.608696	0
306	W1-1	Favites	20	18	0.166667	0.277778	0.555556	0	0.555556	3	0	0	1	0	1
307	W1-1	Favites	5	7	0	0.571429	0.428571	0	0.428571	0
308	W1-1	Favites	10	14	0.285714	0	0.714286	0	0.714286	0
309	W1-1	Favites	20	18	0	0.166667	0.833333	0	0.833333	8	0	0	1	0	1
310	W1-1	Favites	10	17	0.294118	0	0.705882	0	0.705882	0
311	W1-1	Favites	5	0						3	0	0	1	0	1
312	W1-1	Favites	5	5	0.4	0	0.6	0	0.6	0
313	W1-1	Favites	10	11	0.636364	0	0.363636	0	0.363636	0
314	W1-1	Favites	5	10	0	0.8	0.2	0	0.2	0
315	W1-1	Favites	5	8	0.625	0	0.375	0	0.375	0
316	W1-1	Favites	15	11	0.545455	0	0.454545	0	0.454545	0
317	W1-1	Favites	10	12	0	0.416667	0.583333	0	0.583333	0
318	W1-1	Favites	10	12	0	0.833333	0.166667	0	0.166667	0
319	W1-1	Favites	15	15	0.6	0	0.4	0	0.4	5	0	1	0	0	0
320	W1-1	Favites	10	9	0.222222	0.33	0.444444	0	0.444444	3	0	0	0	0	0
321	W1-1	Favites	15	30	0	0.433333	0.566667	0	0.566667	0
322	W1-2	Favites	10	12	0	0.166667	0.833333	0	0.833333	6	0	0.5	0.5	0	0.5
323	W1-2	Favites	30	8	0	0	1	0	1	8	0	1	0	0	0
324	W1-2	Favites	15	4	0	1	0	0	0	8	0	0.25	0.75	0	0.75
325	W1-2	Favites	30	7	0.714286	0	0.285714	0	0.285714	25	0	0.68	0.32	0	0.32
326	W1-2	Favites	15	7	0	1	0	0	0	17	0.705882	0	0.294118	0	0.294118
327	W1-2	Favites	20	9	0	1	0	0	0	6	1	0	0	0	0
328	W1-2	Favites	25	19	0.421053	0.263158	0.315789	0	0.315789	6	1	0	0	0	0
329	W1-2	Favites	25	30	0.333333	0	0.666667	0	0.666667	0
330	W1-2	Favites	15	0						7	1	0	0	0	0
331	W1-2	Favites	20	16	0	0.75	0.25	0	0.25	3	1	0	0	0	0
332	W1-2	Favites	20	10	0	1	0	0	0	9	0	1	0	0	0
333	W1-2	Favites	30	22	0.590909	0.227273	0.181818	0	0.181818	30	0.733333	0	0.266667	0	0.266667
334	W1-2	Favites	15	14	0	0.5	0.5	0	0.5	9	0	0.333333	0.666667	0	0.666667
335	W1-2	Favites	20	16	0	0.5625	0.4375	0	0.4375	3	0	1	0	0	0
336	W1-2	Favites	15	16	0.5625	0	0.4375	0	0.4375	0
337	W1-2	Favites	15	12	0	0.416667	0.583333	0	0.583333	4	0	0	1	0	1
338	W1-2	Favites	30	60	0	0.416667	0.583333	0	0.583333	0
339	W1-2	Favites	15	15	0.07	0.133333	0.8	0	0.8	0
340	W1-2	Favites	15	13	0	0.230769	0.769231	0	0.769231	4	0	1	0	0	0
341	W1-2	Favites	10	19	0.473684	0.210526	0.315789	0	0.315789	2	0	1	0	0	0
342	W1-2	Favites	10	5	0	1	0	0	0	0
343	W2-1	Favites	10	17	0	0.411765	0.588235	0	0.588235	0
344	W2-1	Favites	15	15	0.733333	0	0.266667	0	0.266667	3	0	1	0	0	0
345	W2-1	Favites	5	6	0	1	0	0	0	0
346	W2-1	Favites	5	12	0.416667	0.333333	0.25	0	0.25	0
347	W2-1	Favites	10	29	0	0.689655	0.310345	0	0.310345	0
348	W2-1	Favites	10	11	0.636364	0	0.363636	0	0.363636	0
349	W2-1	Favites	5	12	0	0.583333	0.416667	0	0.416667	0
350	W2-1	Favites	5	15	0	0.2	0.8	0	0.8	0
351	W2-1	Favites	5	7	0.714286	0	0.285714	0	0.285714	0
352	W2-1	Favites	5	4	0	1	0	0	0	0
353	W2-1	Favites	5	3	0	0	1	0	1	0
354	W2-1	Favites	5	7	0	1	0	0	0	0
355	W2-1	Favites	10	11	0	0.818182	0.181818	0	0.181818	0
356	W2-1	Favites	5	14	0	0.571429	0.428571	0	0.428571	0
357	W2-1	Favites	15	4	0	1	0	0	0	0
358	W2-1	Favites	10	7	0	1	0	0	0	0
359	W2-1	Favites	20	20	0	1	0	0	0	0
360	W2-1	Favites	25	47	0	0.723404	0.276596	0	0.276596	0
361	W2-1	Favites	10	0						0
362	W2-1	Favites	25	19	0	0.631579	0.368421	0	0.368421	0
363	W2-1	Favites	25	19	0	0.684211	0.315789	0	0.315789	0
364	W2-1	Favites	5	10	0	0.8	0.2	0	0.2	0
365	W2-1	Favites	10	6	0	1	0	0	0	0
366	W2-1	Favites	20	27	0	0.481481	0.518519	0	0.518519	0
367	W2-1	Favites	15	14	0	0.785714	0.214286	0	0.214286	0
368	W2-1	Favites	15	15	0	0.333333	0.666667	0	0.666667	0
369	W2-1	Favites	15	14	0	0.642857	0.357143	0	0.357143	0
370	W2-1	Favites	15	16	0	0.625	0.375	0	0.375	0
371	W2-1	Favites	25	33	0	0.424242	0.575758	0	0.575758	0
372	W2-1	Favites	15	21	0	1	0	0	0	0
373	W2-1	Favites	25	51	0	0.588235	0.411765	0	0.411765	0
374	W2-1	Favites	15	38	0	0.526316	0.473684	0	0.473684	0
375	W2-1	Favites	30	21	0	0.619048	0.380952	0	0.380952	7	1	0	0	0	0
376	W2-1	Favites	20	19	0	0.736842	0.263158	0	0.263158	0
377	W2-1	Favites	20	17	0	0.294118	0.705882	0	0.705882	0
378	W2-1	Favites	15	20	0	0.8	0.2	0	0.2	0
379	W2-1	Favites	15	18	0	0.444444	0.555556	0	0.555556	0
380	W2-1	Favites	10	0						0
381	W2-1	Favites	20	18	0	0.444444	0.555556	0	0.555556	0
382	W2-1	Favites	10	8	0.75	0	0.25	0	0.25	0
383	W2-1	Favites	5	10	0.7	0	0.3	0	0.3	0
384	W2-1	Favites	25	15	1	0	0	0	0	0
385	W2-1	Favites	10	7	0	0.714286	0.285714	0	0.285714	2	0	0	1	0	1
386	W2-1	Favites	15	12	0.75	0	0.25	0	0.25	0
387	W2-1	Favites	20	57	0	0.684211	0.315789	0	0.315789	0
388	W2-1	Favites	10	13	0	1	0	0	0	5	0	0	1	0	1
389	W2-1	Favites	20	23	0	0.826087	0.173913	0	0.173913	0
390	W2-1	Favites	10	21	0	0.571429	0.428571	0	0.428571	0
391	W2-1	Favites	10	17	0	0.705882	0.294118	0	0.294118	0
392	W2-1	Favites	20	14	0	0.642857	0.357143	0	0.357143	0
393	W2-1	Favites	20	24	0.75	0	0.25	0	0.25	0
394	W2-1	Favites	10	11	0	0.454545	0.545455	0	0.545455	0
395	W2-1	Favites	10	10	0	0.5	0.5	0	0.5	0
396	W2-1	Favites	15	14	0	0.571429	0.428571	0	0.428571	0
397	W2-1	Favites	15	25	0	0.48	0.52	0	0.52	0
398	W2-1	Favites	15	13	0	0.769231	0.230769	0	0.230769	0
399	W2-1	Favites	15	8	0	0.625	0.375	0	0.375	0
400	W2-1	Favites	15	17	0	0.647059	0.352941	0	0.352941	0
401	W2-1	Favites	20	16	0	0.75	0.25	0	0.25	0
402	W2-1	Favites	20	23	0.826087	0	0.173913	0	0.173913	0
403	W2-1	Favites	15	20	0	0.85	0.15	0	0.15	0
404	W2-1	Favites	10	12	0	0.67	0.333333	0	0.333333	3	0	0	1	0	1
405	W2-1	Favites	20	0						12	0.916667	0	0.0833333	0	0.0833333
406	W2-1	Favites	15	15	0	0.6	0.4	0	0.4	0
407	W2-1	Favites	15	17	0	0.705882	0.294118	0	0.294118	0
408	W2-1	Favites	5	7	0	0	1	0	1	0
409	W2-1	Favites	20	30	0	0.733333	0.266667	0	0.266667	0
410	W2-1	Favites	5	6	0	0.5	0.5	0	0.5	0
411	W2-1	Favites	20	28	0	0.678571	0.321429	0	0.321429	8	0	0.875	0.125	0	0.125
412	W2-1	Favites	25	16	0	0.6875	0.3125	0	0.3125	0
413	W2-1	Favites	25	21	0	0.52381	0.47619	0	0.47619	0
414	W2-1	Favites	10	13	0	0.307692	0.692308	0	0.692308	0
415	W2-1	Favites	15	21	0.809524	0	0.190476	0	0.190476	3	1	0	0	0	0
416	W2-1	Favites	15	11	0	0.818182	0.181818	0	0.181818	19	0.315789	0.526316	0.157895	0	0.157895
417	W2-1	Favites	15	13	0	0.538462	0.461538	0	0.461538	0
418	W2-1	Favites	15	18	0	0.666667	0.333333	0	0.333333	0
419	W2-1	Favites	25	54	0	0.5	0.5	0	0.5	0
420	W2-1	Favites	15	17	0	0.235294	0.764706	0	0.764706	0
421	W2-1	Favites	10	11	0	0.636364	0.363636	0	0.363636	0
422	W2-1	Favites	15	25	0	0.6	0.4	0	0.4	0
423	W2-1	Favites	10	6	0	1	0	0	0	0
424	W2-1	Favites	15	24	0	0.416667	0.583333	0	0.583333	0
425	W2-1	Favites	20	30	0	1	0	0	0	0
426	W2-1	Favites	30	50	0	0.52	0.48	0	0.48	0
427	W2-1	Favites	20	28	0	0.714286	0.285714	0	0.285714	5	0	1	0	0	0
428	W2-1	Favites	10	14	0	0.714286	0.285714	0	0.285714	3	0	0	1	0	1
429	W2-1	Favites	25	46	0	0.652174	0.347826	0	0.347826	8	0	0.5	0.5	0	0.5
430	W2-1	Favites	10	10	0	1	0	0	0	4	0	1	0	0	0
431	W2-1	Favites	30	60	0	0.816667	0.183333	0	0.183333	0
432	W2-1	Favites	15	25	0	0.52	0.48	0	0.48	0
433	W2-1	Favites	15	22	0	0.227273	0.772727	0	0.772727	7	0	1	0	0	0
434	W2-1	Favites	20	17	0	0.647059	0.352941	0	0.352941	0
435	W2-1	Favites	20	22	0	0.409091	0.590909	0	0.590909	0
436	W3-1	Favites	30	52	0	0.557692	0.442308	0	0.442308	0
437	W3-1	Favites	15	17	0	0.588235	0.411765	0	0.411765	0
438	W3-2	Favites	15	21	0	0.47619	0.52381	0	0.52381	0
439	W3-2	Favites	10	7	0	0.285714	0.714286	0	0.714286	0
440	W3-2	Favites	15	22	0	0.681818	0.318182	0	0.318182	0
441	W3-2	Favites	15	15	0	0.6	0.4	0	0.4	6	0	0.833333	0.166667	0	0.166667
442	W3-2	Favites	15	9	0	1	0	0	0	3	1	0	0	0	0
443	W3-2	Favites	10	2	1	0	0	0	0	3	1	0	0.111111	0	0.111111
444	W3-2	Favites	20	22	0	0.727273	0.272727	0	0.272727	0			0	0	0
445	W3-2	Favites	25	12	0	0.75	0.25	0	0.25	0
446	W3-2	Favites	30	7	0	0.714286	0.285714	0	0.285714	0					0
447	W3-2	Favites	25	0						0
448	W3-2	Favites	15	0						0
449	W4-1	Favites	5	5	0	0.6	0.4	0	0.4	0
450	W4-1	Favites	10	18	0	0.333333	0.666667	0	0.666667	0
451	W4-1	Favites	5	6	0	0.833333	0.166667	0	0.166667	2	0	1	0	0	0
452	W4-1	Favites	5	4	0.75	0	0.25	0	0.25	0
453	W4-1	Favites	10	0						0
454	W4-1	Favites	5	6	0.833333	0	0.166667	0	0.166667	0
455	W4-1	Favites	10	6	0.666667	0	0.333333	0	0.333333	0
456	W4-1	Favites	10	8	1	0	0	0	0	0
457	W4-1	Favites	10	23	0	0.565217	0.434783	0	0.434783	0
458	W4-1	Favites	5	4	1	0	0	0	0	0					0
459	W4-1	Favites	5	8	0	0.625	0.375	0	0.375	0					0
460	W4-1	Favites	5	0						0
461	W4-2	Favites	5	4	0	1	0	0	0	0
462	W4-2	Favites	5	7	0	0.714286	0.285714	0	0.285714	0
463	W4-2	Favites	15	15	0	0.466667	0.533333	0	0.533333	0
464	W4-2	Favites	10	13	0.538462	0	0.461538	0	0.461538	0
465	W4-2	Favites	15	20	0.8	0	0.2	0	0.2	0
466	W4-2	Favites	15	23	0.304348	0	0.695652	0	0.695652	2	0	0	1	0	1
467	W4-2	Favites	20	29	0	0.586207	0.413793	0	0.413793	0
468	W4-2	Favites	10	7	0.714286	0	0.285714	0	0.285714	0
469	W4-2	Favites	15	20	0	0.35	0.65	0	0.65	0
470	W4-2	Favites	15	10	0	0.4	0.6	0	0.6	0
471	W4-2	Favites	5	7	0	0.571429	0.428571	0	0.428571	0
472	W4-2	Favites	5	5	0	0.8	0.2	0	0.2	0
473	W4-2	Favites	15	15	0	0.533333	0.466667	0	0.466667	0
474	W1-1	Pavona	15	4	0	0	1	0	1	0
475	W1-1	Pavona	10	15	0	0	1	0	1	5	0	0	1	0	1
476	W1-2	Pavona	10	13	0	0.692308	0.307692	0	0.307692	0
477	W1-2	Pavona	10	10	0	0.3	0.7	0	0.7	0
478	W2-1	Pavona	10	9	0	0.555556	0.444444	0	0.444444	0
479	W3-1	Pavona	25	15	0	0.466667	0.533333	0	0.533333	0
480	W3-1	Pavona	20	12	0	0.5	0.5	0	0.5	6	0	1	0	0	0
481	W3-1	Pavona	15	8	0	0.25	0.75	0	0.75	0
482	W3-1	Pavona	15	8	0	0	1	0	1	24	0	0.75	0.25	0	0.25
483	W3-1	Pavona	10	4	0	0.5	0.5	0	0.5	4	1	0	0	0	0
484	W3-1	Pavona	10	0						0
485	W3-1	Pavona	5	5	0	0.8	0.2	0	0.2	2	1	0	0	0	0
486	W3-1	Pavona	10	0						6	0	0.666667	0.333333	0	0.333333
487	W3-1	Pavona	5	4	0.75	0	0.25	0	0.25	4	1	0	0	0	0
488	W3-1	Pavona	15	4	0	0.25	0.75	0	0.75	11	0.727273	0	0.272727	0	0.272727
489	W3-1	Pavona	5	9	0	0.333333	0.666667	0	0.666667	0
490	W3-1	Pavona	10	4	0	0.5	0.5	0	0.5	14	0.714286	0	0.285714	0	0.285714
491	W3-1	Pavona	5	6	0	0	1	0	1	2	1	0	0	0	0
492	W3-1	Pavona	10	12	0	0.25	0.75	0	0.75	3	0	1	0	0	0
493	W3-1	Pavona	10	6	0	0.5	0.5	0	0.5	0
494	W3-1	Pavona	10	0						4	0.625	0	0.375	0	0.375
495	W3-1	Pavona	5	0						11	0.545455	0	0.454545	0	0.454545
496	W3-1	Pavona	5	0						6	0.666667	0	0.333333	0	0.333333
497	W3-1	Pavona	10	0						0
498	W3-1	Pavona	5	0						0
499	W3-1	Pavona	5	4	0	0.75	0.25	0	0.25	0
500	W3-1	Pavona	10	7	1	0	0	0	0	0
501	W3-1	Pavona	5	5	0	0	1	0	1	3	1	0	0	0	0
502	W3-1	Pavona	15	7	0.714286	0	0.285714	0	0.285714	0					0
503	W3-1	Pavona	15	12	0.75	0	0.25	0	0.25	0
504	W3-1	Pavona	15	0						0
505	W3-1	Pavona	10	5	0	0.6	0.4	0	0.4	0
506	W3-1	Pavona	20	6	0	0.833333	0.166667	0	0.166667	10	1	0	0	0	0
507	W3-1	Pavona	10	0						10	0.5	0	0.5	0	0.5
508	W3-1	Pavona	5	0						4	1	0	0	0	0
509	W3-1	Pavona	5	0						5	0.8	0	0.2	0	0.2
510	W3-1	Pavona	10	0						3	1	0	0	0	0
511	W3-1	Pavona	5	0						0					0
512	W3-1	Pavona	5	0						0
513	W3-1	Pavona	15	0						0
514	W3-1	Pavona	10	0						15	0.733333	0	0.266667	0	0.266667
515	W3-1	Pavona	5	0						7	0.5	0	0.5	0	0.5
516	W3-1	Pavona	5	0						6	1	0	0	0	0
517	W3-1	Pavona	5	0						0					0
518	W3-1	Pavona	5	0						0
519	W3-1	Pavona	5	2	1	0	1	0	0	0
520	W3-1	Pavona	15	0						4	0.75	0	0.25	0	0.25
521	W3-1	Pavona	15	4	0	0	1	0	1	0					0
522	W3-1	Pavona	20	0						0
523	W3-1	Pavona	15	8	0	0.125	0.875	0	0.875	0
524	W3-1	Pavona	15	5	0	0.4	0.6	0	0.6	3	0	1	0	0	0
525	W3-1	Pavona	10	0						8	0.625	0	0.375	0	0.375
526	W3-1	Pavona	10	4	0	0	1	0	1	12	0.333333	0	0.666667	0	0.666667
527	W3-1	Pavona	15	10	0	0.1	0.9	0	0.9	7	0.714286	0	0.285714	0	0.285714
528	W3-1	Pavona	15	4	0.75	0	0.25	0	0.25	4	0.75	0	0.25	0	0.25
529	W3-1	Pavona	20	0						6	0	0.666667	0.333333	0	0.333333
530	W3-1	Pavona	15	3	0	0	1	0	1	5	0	1	0	0	0
531	W3-1	Pavona	10	0						2	1	0	0	0	0
532	W3-1	Pavona	10	0						2	1	0	0	0	0
533	W3-2	Pavona	30	0						0					0
534	W3-2	Pavona	30	0						0
535	W3-2	Pavona	35	0						0
536	W3-2	Pavona	20	4	0	0	1	0	1	0
537	W3-2	Pavona	20	19	0	0.526316	0.473684	0	0.473684	0
538	W3-2	Pavona	20	17	0	0.352941	0.647059	0	0.647059	0
539	W3-2	Pavona	20	3	0	0	1	0	1	0
540	W3-2	Pavona	25	0						0
541	W3-2	Pavona	30	0						0
542	W3-2	Pavona	10	0						0
543	W3-2	Pavona	15	14	0	0.642857	0.357143	0	0.357143	0
544	W3-2	Pavona	15	10	0	0.4	0.6	0	0.6	6	1	0	0	0	0
545	W3-2	Pavona	15	12	0	0.25	0.75	0	0.75	0
546	W3-2	Pavona	15	4	0	0.75	0.25	0	0.25	0
547	W3-2	Pavona	20	14	0	0.5	0.5	0	0.5	0
548	W3-2	Pavona	30	0						0
549	W3-2	Pavona	25	0						0
550	W3-2	Pavona	20	11	0	0.181818	0.818182	0	0.818182	9	0	0.333333	0.666667	0	0.666667
551	W3-2	Pavona	25	0						4	0	1	0	0	0
552	W3-2	Pavona	20	9	0	0.111111	0.888889	0	0.888889	0					0
553	W3-2	Pavona	30	0						0
554	W3-2	Pavona	30	10	0	0.7	0.3	0	0.3	0
555	W3-2	Pavona	30	11	0	0.636364	0.363636	0	0.363636	0
556	W3-2	Pavona	25	0						0
557	W3-2	Pavona	30	23	0	0.347826	0.652174	0	0.652174	0
558	W3-2	Pavona	15	2	0	1	0	0	0	0
559	W3-2	Pavona	25	20	0	0.35	0.65	0	0.65	0
560	W3-2	Pavona	25	16	0	0.625	0.375	0	0.375	0
561	W3-2	Pavona	25	7	0	0.428571	0.571429	0	0.571429	0
562	W3-2	Pavona	5	0						0
563	W3-2	Pavona	15	9	0	0.777778	0.222222	0	0.222222	0
564	W3-2	Pavona	20	18	0	0.444444	0.555556	0	0.555556	0
565	W3-2	Pavona	30	22	0	0.545455	0.454545	0	0.454545	0
566	W3-2	Pavona	20	0						0
567	W3-2	Pavona	5	4	0	0.25	0.75	0	0.75	0
568	W3-2	Pavona	10	0						0
569	W3-2	Pavona	15	14	0	0.285714	0.714286	0	0.714286	0
570	W3-2	Pavona	30	0						0
571	W3-2	Pavona	15	5	0	0.2	0.8	0	0.8	6	0	1	0	0	0
572	W3-2	Pavona	25	4	0	1	0	0	0	0
573	W3-2	Pavona	25	16	0	0.3125	0.6875	0	0.6875	6	0	0.666667	0.333333	0	0.333333
574	W3-2	Pavona	20	14	0	0.571429	0.428571	0	0.428571	0
575	W3-2	Pavona	20	23	0	0.565217	0.434783	0	0.434783	0
576	W3-2	Pavona	15	9	0	0.444444	0.555556	0	0.555556	0
577	W3-2	Pavona	10	10	0	0.6	0.4	0	0.4	0
578	W3-2	Pavona	30	14	0	0.571429	0.428571	0	0.428571	0
579	W3-2	Pavona	25	16	0	0	1	0	1	0
580	W3-2	Pavona	10	0						0
581	W4-1	Pavona	10	13	0	0.153846	0.846154	0	0.846154	0
582	W4-1	Pavona	15	21	0	0.571429	0.428571	0	0.428571	5	0.8	0	0.2	0	0.2
583	W4-1	Pavona	15	13	0	0.307692	0.692308	0	0.692308	4	0.75	0	0.25	0	0.25
584	W4-1	Pavona	20	4	0	0.5	1	0	0.5	6	0	0.166667	0.833333	0	0.833333
585	W4-2	Pavona	10	4	0	0	1	0	1	0
586	W4-2	Pavona	10	14	0	0.642857	0.357143	0	0.357143	0
587	W1-1	Platygyra	5	8	0	0.12	0.875	0	0.875	0
588	W1-1	Platygyra	40	0						0
589	W1-1	Platygyra	30	0						0
590	W1-1	Platygyra	5	9	0	0.333333	0.666667	0	0.666667	0
591	W1-1	Platygyra	10	5	0	1	0	0	0	0
592	W1-1	Platygyra	20	0						0
593	W1-1	Platygyra	20	15	0	0.333333	0.666667	0	0.666667	0
594	W1-1	Platygyra	30	14	0	0.357143	0.642857	0	0.642857	0
595	W1-1	Platygyra	30	0						11	0	0.636364	0.363636	0	0.363636
596	W1-1	Platygyra	30	0						0
597	W1-1	Platygyra	30	0						0
598	W1-1	Platygyra	5	0						0
599	W1-1	Platygyra	50	10	0	1	0	0	0	0
600	W1-1	Platygyra	60	0						0
601	W1-1	Platygyra	5	5	0	0	1	0	1	0
602	W1-1	Platygyra	10	13	0	0.384615	0.615385	0	0.615385	0
603	W1-1	Platygyra	40	0						0
604	W1-2	Platygyra	20	0						25	0	0.72	0.28	0	0.28
605	W1-2	Platygyra	15	6	0	1	0	0	0	2	0	1	0	0	0
606	W1-2	Platygyra	5	8	0	0	1	0	1	0
607	W1-2	Platygyra	40	0						24	0.75	0	0.25	0	0.25
608	W1-2	Platygyra	20	10	0	0	1	0	1	13	0.615385	0	0.384615	0	0.384615
609	W1-2	Platygyra	10	9	0.777778	0	0.222222	0	0.222222	5	0	1	0	0	0
610	W1-2	Platygyra	25	18	0	0.555556	0.444444	0	0.444444	0
611	W1-2	Platygyra	20	8	0	0.375	0.625	0	0.625	0
612	W1-2	Platygyra	40	12	0.666667	0	0.333333	0	0.333333	17	0	0.882353	0.117647	0	0.117647
613	W1-2	Platygyra	20	22	0	0.181818	0.818182	0	0.818182	3	0	1	0	0	0
614	W2-1	Platygyra	20	27	0	0.851852	0.148148	0	0.148148	0
615	W2-1	Platygyra	5	14	0	1	0	0	0	0
616	W2-1	Platygyra	10	9	0	1	0	0	0	0
617	W2-1	Platygyra	20	39	0	0.589744	0.410256	0	0.410256	0
618	W2-1	Platygyra	10	18	0	0.444444	0.555556	0	0.555556	5	0.6	0	0.4	0	0.4
619	W2-1	Platygyra	10	8	0	0.75	0.25	0	0.25	0
620	W2-1	Platygyra	10	10	0	1	0.1	0	0	0
621	W2-1	Platygyra	10	20	0	0.7	0.3	0	0.3	2	0	0	1	0	1
622	W2-1	Platygyra	25	18	0.833333	0	0.166667	0	0.166667	0
623	W2-1	Platygyra	20	22	0.863636	0	0.136364	0	0.136364	0
624	W2-1	Platygyra	15	13	0	0.538462	0.461538	0	0.461538	0
625	W2-1	Platygyra	10	7	0	0.857143	0.142857	0	0.142857	0
626	W2-1	Platygyra	15	14	0	0.571429	0.428571	0	0.428571	0
627	W3-2	Platygyra	15	0						0
628	W3-2	Platygyra	40	12	1	0	0	0	0	0
629	W3-2	Platygyra	40	28	0	0.714286	0.285714	0	0.285714	0
630	W3-2	Platygyra	40	0						0
631	W4-2	Platygyra	5	6	0	0.333333	0.666667	0	0.666667	0

## Sheet:  Negative effect on corals
Raw data for Figs. 6 and 7, negative effects of algae on corals.
No.	Sites and transects	Coral genus	Growth form	Diameter size class (cm)	Coral colony perimeter (cm)	'Turf algae with sediments' (Turf - S) interaction with coral				Turf algae without sediments' (Turf + S) interaction with coral				Lobophora variegata interaction with coral				Bryopsis pennata interaction with coral
						Turf - S (cm)	% Overgrowth	% Bleaching or discoloration	Turf - S' winning corals	Turf + S (cm)	% Overgrowth	% Bleaching or discoloration	Turf + S' winning corals	L. variegata(cm)	% Overgrowth	% Bleaching or discoloration	L. variegata winning corals	B. pennata(cm)	% Overgrowth	% Bleaching or discoloration	B. pennata winning corals
1	W1-1	Porites	Encrusting	30	95	0				37	0.540541	0.27027	0.810811	0				0
2	W1-1	Porites	Encrusting	5	11	0				11	0.818182	0.181818	1	0				0
3	W1-1	Porites	Massive	10	27	5	1	0	1	14	0.285714	0.5	0.785714	0				0
4	W1-1	Porites	Massive	10	21	0				6	1	0	1	0				0
5	W1-1	Porites	Encrusting	20	33	6	1	0	1	20	0.75	0	0.75	0				0
6	W1-1	Porites	Massive	15	29	0				9	1	0	1	0				0
7	W1-1	Porites	Massive	20	40	0				0				0				0
8	W1-1	Porites	Massive	20	52	12	1	0	1	9	0	0	0	0				0
9	W1-1	Porites	Massive	15	33	0				4	0	0	0	0				0
10	W1-1	Porites	Encrusting	10	16	4	1	0	1	3	1	0	1	0				0
11	W1-1	Porites	Massive	10	25	9	0.666667	0	0.666667	0				0				0
12	W1-1	Porites	Encrusting	15	35	0				22	1	0	1	6	1	0	1	0
13	W1-1	Porites	Encrusting	10	27	5	1	0	1	17	0.588235	0.294118	0.882353	0				0
14	W1-1	Porites	Encrusting	20	56	17	1	0	1	10	0.5	0	0.5	9	1	0	1	0
15	W1-1	Porites	Encrusting	10	29	0				18	0.222222	0.777778	1	0				0
16	W1-1	Porites	Encrusting	10	36	17	0.705882	0	0.705882	10	0.8	0.2	1	0				0
17	W1-1	Porites	Encrusting	10	29	3	0	0	0	0				0				3	0	0	0
18	W1-1	Porites	Encrusting	5	15	0				10	1	0	1	0				0
19	W1-1	Porites	Encrusting	5	10	0				0				0				0
20	W1-1	Porites	Encrusting	10	21	6	1	0	1	0				0				7	0	0	0
21	W1-1	Porites	Encrusting	5	16	13	0.615385	0	0.615385	0				3	1	0	1	0
22	W1-1	Porites	Encrusting	20	55	0				31	0.387097	0	0.387097	0				4	1	0	1
23	W1-1	Porites	Massive	30	63	0				6	1	0	1	0				0
24	W1-1	Porites	Encrusting	15	32	0				18	0.5	0.5	1	0				0
25	W1-1	Porites	Massive	20	65	0				8	0.5	0	0.5	0				0
26	W1-1	Porites	Encrusting	10	26	9	0.444444	0	0.444444	4	1	0	1	0				0
27	W1-1	Porites	Massive	20	50	3	1	0	1	0				11	1	0	1	0
28	W1-1	Porites	Massive	20	58	0				27	0.555556	0.259259	0.814815	0				0
29	W1-1	Porites	Encrusting	20	65	15	0.666667	0.333333	1	25	0.8	0	0.8	0				5	1	0	1
30	W1-1	Porites	Massive	20	57	0				0				0				0
31	W1-1	Porites	Massive	10	30	6	1	0	1	0				13	0.846154	0.153846	1	4	0	0	0
32	W1-1	Porites	Encrusting	10	35	3	0	0	0	0				16	1	0	1	0
33	W1-1	Porites	Encrusting	10	32	12	0.666667	0	0.666667	0				0				0
34	W1-1	Porites	Encrusting	10	17	0				5	1	0	1	0				0
35	W1-1	Porites	Massive	10	28	0				13	0.769231	0.230769	1	0				0
36	W1-1	Porites	Massive	20	31	0				18	0.666667	0.166667	0.833333	0				0
37	W1-1	Porites	Encrusting	15	27	0				15	0.866667	0	0.866667	0				0
38	W1-1	Porites	Massive	20	78	13	0.538462	0	0.538462	30	0.9	0.1	1	3	0.666667	0	0.666667	3	1	0	1
39	W1-1	Porites	Encrusting	10	20	0				17	0.882353	0	0.882353	0				0
40	W1-1	Porites	Encrusting	10	18	0				7	1	0	1	3	1	0	1	3	1	0	1
41	W1-1	Porites	Massive	20	49	6	0.666667	0	0.666667	15	0.666667	0.133333	0.8	0				0
42	W1-1	Porites	Massive	20	57	21	0.285714	0	0.285714	0				0				0
43	W1-1	Porites	Massive	10	30	8	1	0	1	0				0				4	1	0	1
44	W1-1	Porites	Massive	30	78	31	0.741935	0.16129	0.903226	0				0				17	0.411765	0	0.411765
45	W1-1	Porites	Massive	10	32	12	0.166667	0	0.166667	0				0				3	0	0	0
46	W1-1	Porites	Massive	15	40	10	0.5	0	0.5	17	0.588235	0.235294	0.823529	0				0
47	W1-1	Porites	Massive	10	35	18	0.833333	0.166667	1	0				0				0
48	W1-1	Porites	Massive	15	39	10	0.6	0.2	0.8	0				0				0
49	W1-1	Porites	Massive	15	38	4	0	0	0	6	1	0	1	0				0
50	W1-1	Porites	Massive	10	32	13	0.615385	0	0.615385	0				0				0
51	W1-1	Porites	Encrusting	10	23	0				5	0.6	0	0.6	0				0
52	W1-1	Porites	Massive	20	37	0				0				0				0
53	W1-1	Porites	Encrusting	5	14	14	0.571429	0.214286	0.785714	0				0				0
54	W1-1	Porites	Encrusting	5	16	0				8	0.5	0.25	0.75	3	0	1	1	0
55	W1-1	Porites	Massive	15	52	11	0.272727	0	0.272727	0				0				0
56	W1-1	Porites	Encrusting	15	42	10	0.3	0	0.3	0				10	0.4	0.2	0.6	0
57	W1-1	Porites	Massive	30	110	0				20	0.65	0	0.65	0				0
58	W1-1	Porites	Massive	15	46	0				15	0.866667	0	0.866667	0				3	0	0	0
59	W1-1	Porites	Massive	15	56	0				32	0.1875	0.15625	0.34375	0				0
60	W1-1	Porites	Massive	10	36	25	0.8	0	0.8	0				0				0
61	W1-1	Porites	Encrusting	10	27	18	0.444444	0.111111	0.555556	0				0				9	0.777778	0	0.777778
62	W1-1	Porites	Encrusting	15	63	29	0.517241	0.137931	0.655172	7	1	0	1	9	1	0	1	7	0.428571	0	0.428571
63	W1-1	Porites	Massive	15	51	14	0.357143	0.214286	0.571429	0				0				0
64	W1-1	Porites	Massive	15	39	0				0				0				0
65	W1-1	Porites	Massive	15	55	11	0.727273	0.272727	1	0				0				9	0	0	0
66	W1-1	Porites	Encrusting	10	28	10	0.8	0	0.8	0				0				0
67	W1-1	Porites	Massive	15	43	13	0.769231	0	0.769231	10	0.4	0.6	1	0				0
68	W1-1	Porites	Massive	20	46	4	0	1	1	13	0.538462	0	0.538462	0				0
69	W1-1	Porites	Massive	20	45	11	0.727273	0.272727	1	0				15	0.533333	0.266667	0.8	0
70	W1-1	Porites	Massive	20	43	8	0.75	0.25	1	0				0				11	1	0	1
71	W1-1	Porites	Massive	10	19	6	0.666667	0.333333	1	0				0				0
72	W1-1	Porites	Massive	15	46	13	0.307692	0	0.307692	5	1	0	1	0				0
73	W1-1	Porites	Massive	20	62	41	0.585366	0.0487805	0.634146	0				0				0
74	W1-2	Porites	Massive	15	35	8	0.375	0.375	0.75	0				0				0
75	W1-2	Porites	Massive	20	60	0				0				0				0
76	W1-2	Porites	Encrusting	10	23	9	0.666667	0.333333	1	0				3	1	0	1	0
77	W1-2	Porites	Massive	10	20	0				5	0.6	0.4	1	4	1	0	1	0
78	W1-2	Porites	Encrusting	10	26	13	0.769231	0.230769	1	0				0				0
79	W1-2	Porites	Massive	15	31	0				9	0.777778	0	0.777778	0				5	0	0	0
80	W1-2	Porites	Massive	15	25	14	0.285714	0.214286	0.5	11	0.727273	0.272727	1	0				0
81	W1-2	Porites	Massive	10	19	8	0.5	0	0.5	5	1	0	1	0				3	1	0	1
82	W1-2	Porites	Massive	15	35	8	1	0	1	0				0				6	0	0	0
83	W1-2	Porites	Massive	15	28	4	1	0	1	0				0				5	0	0	0
84	W1-2	Porites	Massive	10	30	6	0.5	0	0.5	0				0				3	0	0	0
85	W1-2	Porites	Massive	20	55	18	0.555556	0.111111	0.666667	6	1	0	1	0				0
86	W1-2	Porites	Encrusting	25	64	10	0.4	0.3	0.7	20	0.6	0.3	0.9	0				7	0	0	0
87	W1-2	Porites	Encrusting	20	73	5	0.4	0	0.4	32	0.4375	0.28125	0.71875	0				10	0.3	0	0.3
88	W1-2	Porites	Encrusting	25	75	28	0.535714	0.25	0.785714	12	0.333333	0.416667	0.75	0				0
89	W1-2	Porites	Encrusting	10	28	6	0.333333	0	0.333333	11	0.818182	0	0.818182	0				0
90	W1-2	Porites	Massive	30	70	15	0.2	0.2	0.4	10	0.3	0.3	0.6	0				13	0.230769	0	0.230769
91	W1-2	Porites	Massive	15	30	7	1	0	1	8	1	0	1	8	1	0	1	5	1	0	1
92	W1-2	Porites	Encrusting	5	15	7	0.714286	0.285714	1	0				0				0
93	W1-2	Porites	Encrusting	15	34	25	0.4	0.12	0.52	0				0				0
94	W1-2	Porites	Massive	10	28	2	1	0	1	0				12	0.583333	0.25	0.833333	0
95	W1-2	Porites	Massive	20	40	7	0.571429	0	0.571429	11	0.636364	0	0.636364	0				0
96	W1-2	Porites	Massive	20	56	20	0.35	0	0.35	0				0				0
97	W1-2	Porites	Encrusting	5	7	4	0.75	0	0.75	0				2	1	0	1	0
98	W1-2	Porites	Massive	10	28	0				0				0				9	0.333333	0	0.333333
99	W1-2	Porites	Massive	15	38	10	0.4	0.2	0.6	11	0.363636	0.636364	1	0				13	0	0	0
100	W1-2	Porites	Encrusting	15	37	17	0.294118	0.235294	0.529412	0				4	0.5	0.5	1	0
101	W1-2	Porites	Massive	20	48	16	0.375	0	0.375	7	1	0	1	0				4	0	0	0
102	W1-2	Porites	Encrusting	10	18	9	0.666667	0.222222	0.888889	0				0				0
103	W1-2	Porites	Massive	5	13	5	1	0	1	0				0				0
104	W1-2	Porites	Encrusting	5	14	6	1	0	1	5	1	0	1	0				0
105	W2-1	Porites	Encrusting	5	7	7	0	0	0	0				0				0
106	W2-1	Porites	Encrusting	10	20	3	0	0	0	13	0.769231	0.230769	1	0				0
107	W2-1	Porites	Massive	25	54	20	0.65	0.1	0.75	23	0.695652	0.173913	0.869565	0				0
108	W2-1	Porites	Encrusting	15	42	21	0.619048	0.190476	0.809524	10	1	0	1	0				0
109	W2-1	Porites	Encrusting	10	34	16	0.5625	0.1875	0.75	10	0.2	0.8	1	0				0
110	W2-1	Porites	Encrusting	10	28	0				25	0.6	0.12	0.72	0				0
111	W2-1	Porites	Massive	30	78	7	0.285714	0	0.285714	18	0.833333	0.166667	1	0				0
112	W2-1	Porites	Encrusting	5	15	0				0				0				0
113	W2-1	Porites	Encrusting	5	19	3	1	0	1	9	0.333333	0.666667	1	0				0
114	W2-1	Porites	Massive	10	19	0				8	0.5	0	0.5	0				0
115	W2-1	Porites	Encrusting	5	7	0				7	1	0	1	0				0
116	W2-1	Porites	Massive	10	16	0				7	0.714286	0.285714	1	0				0
117	W2-1	Porites	Encrusting	10	15	0				7	0.714286	0	0.714286	0				0
118	W2-1	Porites	Massive	15	29	0				0				0				0
119	W2-1	Porites	Massive	10	23	5	0.4	0	0.4	0				2	1	0	1	0
120	W2-1	Porites	Encrusting	10	26	0				20	1	0	1	0				0
121	W2-1	Porites	Encrusting	10	24	0				20	1	0	1	0				0
122	W2-1	Porites	Encrusting	10	25	2	1	0	1	12	0.75	0	0.75	0				0
123	W2-1	Porites	Encrusting	5	13	6	0.833333	0.166667	1	0				0				0
124	W2-1	Porites	Encrusting	5	17	3	1	0	1	6	0.333333	0	0.333333	0				0
125	W2-1	Porites	Encrusting	10	25	12	0.666667	0.166667	0.833333	1	1	0	1	0				3	0	0	0
126	W2-1	Porites	Encrusting	5	17	0				17	0.882353	0.117647	1	0				0
127	W2-1	Porites	Encrusting	5	8	0				3	1	0	1	0				0
128	W2-1	Porites	Encrusting	5	13	8	0.5	0.25	0.75	0				0				0
129	W2-1	Porites	Massive	10	18	4	1	0	1	0				0				0
130	W2-1	Porites	Massive	15	36	0				0				0				0
131	W2-1	Porites	Massive	35	113	36	0.555556	0	0.555556	0				0				0
132	W2-1	Porites	Massive	20	55	24	0.583333	0	0.583333	0				0				0
133	W2-1	Porites	Encrusting	25	79	23	0.695652	0.130435	0.826087	5	1	0	1	0				4	1	0	1
134	W2-1	Porites	Massive	25	72	47	0.382979	0.0425532	0.425532	0				0				0
135	W2-1	Porites	Encrusting	20	63	15	1	0	1	38	0.842105	0.0789474	0.921053	0				0
136	W2-1	Porites	Encrusting	15	34	6	1	0	1	18	0.888889	0.111111	1	0				0
137	W2-1	Porites	Encrusting	5	11	0				11	1	0	1	0				0
138	W2-1	Porites	Encrusting	10	28	11	0.909091	0.0909091	1	4	1	0	1	0				0
139	W2-1	Porites	Encrusting	10	17	4	1	0	1	11	0.636364	0.181818	0.818182	0				0
140	W2-1	Porites	Massive	10	22	13	0.846154	0	0.846154	0				0				0
141	W2-1	Porites	Massive	10	30	0				16	0.6875	0.125	0.8125	0				0
142	W2-1	Porites	Massive	10	28	0				4	1	0	1	0				0
143	W2-1	Porites	Massive	10	18	5	0.6	0	0.6	0				0				2	1	0	1
144	W2-1	Porites	Massive	20	66	0				0				0				0
145	W2-1	Porites	Massive	10	29	8	0.75	0	0.75	13	0.692308	0.153846	0.846154	3	1	0	1	2	0	0	0
146	W2-1	Porites	Massive	20	46	11	0.818182	0	0.818182	0				0				0
147	W2-1	Porites	Encrusting	10	18	2	1	0	1	0				8	0.875	0	0.875	0
148	W2-1	Porites	Massive	5	15	0				12	0.75	0	0.75	3	1	0	1	0
149	W2-1	Porites	Massive	25	70	29	0	0.655172	0.655172	0				4	0.5	0.5	1	3	0	0	0
150	W2-1	Porites	Massive	20	50	17	0.529412	0	0.529412	0				0				0
151	W2-1	Porites	Massive	10	25	12	0	1	1	10	0.2	0.8	1	0				0
152	W2-1	Porites	Encrusting	20	51	45	0.644444	0	0.644444	0				0				0
153	W2-1	Porites	Massive	15	39	12	0.75	0.25	1	0				0				0
154	W2-1	Porites	Massive	20	66	31	0.225806	0.0967742	0.322581	0				0				0
155	W2-1	Porites	Massive	10	35	16	0.25	0	0.25	11	1	0	1	0				0
156	W2-1	Porites	Massive	15	40	27	0.407407	0.111111	0.518519	0				0				0
157	W2-1	Porites	Massive	10	27	15	0.8	0	0.8	11	1	0	1	0				0
158	W2-1	Porites	Massive	10	26	0				23	0.478261	0	0.478261	0				0
159	W2-1	Porites	Massive	15	30	0				0				0				0
160	W2-1	Porites	Encrusting	15	40	6	0.333333	0	0.333333	16	0.625	0	0.625	0				0
161	W2-1	Porites	Massive	20	52	21	0.714286	0.0952381	0.809524	11	0.727273	0	0.727273	0				0
162	W2-1	Porites	Encrusting	15	41	31	0.677419	0	0.677419	0				0				0
163	W2-1	Porites	Massive	25	60	0				0				0				0
164	W2-1	Porites	Massive	15	48	27	0.37037	0	0.37037	0				0				11	0	0	0
165	W2-2	Porites	Massive	10	27	0				14	0.642857	0.357143	1	0				0
166	W2-2	Porites	Massive	25	85	60	0.4	0	0.4	0				0				20	0.25	0	0.25
167	W3-1	Porites	Massive	10	28	0				20	0.6	0.4	1	0				0
168	W3-1	Porites	Massive	10	20	0				9	0.666667	0.333333	1	0				0
169	W3-2	Porites	Massive	20	53	0				10	0.7	0	0.7	0				0
170	W3-2	Porites	Massive	50	300	0				0				0				0
171	W3-2	Porites	Massive	15	40	0				0				0				0
172	W3-2	Porites	Massive	40	104	0				36	0.111111	0.333333	0.444444	0				0
173	W3-2	Porites	Massive	20	48	0				13	0.384615	0	0.384615	0				0
174	W3-2	Porites	Massive	10	21	0				16	0.6875	0	0.6875	0				0
175	W3-2	Porites	Massive	30	90	0				0				0				0
176	W3-2	Porites	Massive	20	60	24	0.75	0	0.75	0				0				0
177	W3-2	Porites	Massive	20	67	33	0.69697	0.121212	0.818182	12	0.666667	0.166667	0.833333	9	0.666667	0.333333	1	0
178	W3-2	Porites	Encrusting	20	58	32	0.625	0.0625	0.6875	0				0				0
179	W3-2	Porites	Massive	15	32	6	0.333333	0	0.333333	0				0				0
180	W3-2	Porites	Massive	30	112	57	0.298246	0	0.298246	0				0				0
181	W3-2	Porites	Massive	20	61	35	0.228571	0.171429	0.4	0				0				0
182	W3-2	Porites	Massive	25	70	49	0.204082	0.122449	0.326531	0				0				0
183	W3-2	Porites	Massive	20	51	30	0.533333	0	0.533333	0				0				0
184	W3-2	Porites	Massive	15	37	0				0				0				0
185	W3-2	Porites	Massive	10	23	8	1	0	1	0				3	1	0	1	0
186	W3-2	Porites	Massive	15	31	9	0.333333	0.444444	0.777778	0				8	0.625	0.375	1	0
187	W3-2	Porites	Massive	15	36	0				0				28	0.75	0.107143	0.857143	0
188	W3-2	Porites	Massive	20	68	3	1	0	1	12	1	0	1	13	0.692308	0.153846	0.846154	0
189	W3-2	Porites	Massive	40	93	32	0.21875	0.125	0.34375	0				0				0
190	W4-1	Porites	Encrusting	5	12	1	1	0	1	9	0.777778	0.111111	0.888889	0				0
191	W4-1	Porites	Encrusting	5	13	2	1	0	1	9	0.777778	0	0.777778	2	0	1	1	0
192	W4-1	Porites	Massive	10	28	0				17	0.764706	0.117647	0.882353	0				0
193	W4-1	Porites	Massive	10	23	0				12	0.833333	0	0.833333	2	0.5	0	0.5	0
194	W4-1	Porites	Encrusting	5	9	0				8	0.75	0.125	0.875	0				0
195	W4-1	Porites	Encrusting	15	39	7	0.714286	0	0.714286	13	0.538462	0.307692	0.846154	0				0
196	W4-1	Porites	Massive	10	28	0				20	0.75	0	0.75	0				0
197	W4-1	Porites	Massive	10	17	0				4	1	0	1	5	0.8	0	0.8	0
198	W4-1	Porites	Encrusting	5	7	0				7	0.857143	0	0.857143	0				0
199	W4-1	Porites	Encrusting	15	35	12	0.583333	0.166667	0.75	15	0.666667	0.333333	1	0				0
200	W4-1	Porites	Encrusting	10	20	14	0.571429	0	0.571429	0				0				0
201	W4-1	Porites	Massive	10	21	15	0.8	0	0.8	6	1	0	1	0				0
202	W4-1	Porites	Massive	30	82	27	0.814815	0	0.814815	0				0				0
203	W4-1	Porites	Massive	25	61	32	0.5625	0.1875	0.75	0				0				0
204	W4-1	Porites	Massive	15	32	30	0.833333	0.166667	1	0				0				0
205	W4-1	Porites	Massive	15	46	39	0.410256	0.384615	0.794872	0				0				0
206	W4-2	Porites	Massive	20	58	0				20	0.45	0.55	1	0				0
207	W4-2	Porites	Massive	15	36	5	1	0	1	20	0.65	0	0.65	0				0
208	W4-2	Porites	Massive	5	7	0				4	1	0	1	0				0
209	W4-2	Porites	Massive	20	61	0				32	0.53125	0	0.53125	0				0
210	W4-2	Porites	Massive	15	46	0				6	1	0	1	0				0
211	W4-2	Porites	Massive	10	19	19	0.684211	0	0.684211	0				0				0
212	W1-1	Favia	Massive	30	53	15	0	0	0	0				5	1	0	1	0
213	W1-1	Favia	Massive	15	32	0				0				4	0	0	0	5	0	0	0
214	W1-1	Favia	Massive	10	25	0				6	1	0	1	0				2	0	0	0
215	W1-1	Favia	Massive	15	43	4	1	0	1	10	0.3	0	0.3	4	1	0	1	0
216	W1-1	Favia	Encrusting	5	13	6	0.5	0	0.5	0				0				0
217	W1-1	Favia	Massive	15	32	7	1	0	1	0				0				0
218	W1-2	Favia	Massive	10	34	11	0.818182	0	0.818182	0				0				15	0.0666667	0	0.0666667
219	W1-2	Favia	Massive	20	44	7	1	0	1	8	0.5	0	0.5	3	0	0	0	0
220	W1-2	Favia	Massive	10	29	10	0.8	0	0.8	0				0				0
221	W2-1	Favia	Massive	25	71	0				0				0				0
222	W2-1	Favia	Encrusting	10	27	0				27	0.814815	0	0.814815	0				0
223	W2-1	Favia	Encrusting	15	39	25	0.2	0	0.2	0				0				0
224	W2-1	Favia	Encrusting	5	12	0				6	0.166667	0	0.166667	0				0
225	W2-1	Favia	Encrusting	15	41	18	0.166667	0	0.166667	5	1	0	1	0				0
226	W2-1	Favia	Encrusting	10	21	4	0	0	0	8	0.625	0	0.625	0				0
227	W2-1	Favia	Encrusting	10	24	7	0.285714	0	0.285714	7	0.571429	0	0.571429	0				0
228	W2-1	Favia	Massive	15	44	12	0.666667	0	0.666667	5	1	0	1	0				4	0	0	0
229	W2-1	Favia	Massive	15	34	8	0.375	0	0.375	0				0				0
230	W2-1	Favia	Encrusting	10	27	9	0.333333	0	0.333333	0				0				0
231	W2-1	Favia	Encrusting	15	25	14	0.285714	0	0.285714	0				0				0
232	W2-1	Favia	Encrusting	15	36	24	0.333333	0	0.333333	0				0				0
233	W2-1	Favia	Massive	20	58	21	0.333333	0	0.333333	0				0				0
234	W2-2	Favia	Massive	15	42	23	0.434783	0	0.434783	0				0				0
235	W2-2	Favia	Massive	10	25	15	0.333333	0	0.333333	0				0				0
236	W2-2	Favia	Massive	20	60	44	0.409091	0	0.409091	0				0				8	0.5	0	0.5
237	W3-2	Favia	Massive	15	46	16	0.25	0	0.25	0				0				0
238	W3-2	Favia	Massive	15	27	0				6	0.833333	0	0.833333	0				0
239	W3-2	Favia	Massive	10	19	0				10	0.5	0	0.5	0				0
240	W3-2	Favia	Massive	20	41	0				0				9	0.111111	0	0.111111	0
241	W3-2	Favia	Massive	25	76	0				0				0				0
242	W4-1	Favia	Massive	15	34	14	0.642857	0	0.642857	0				4	0.5	0	0.5	0
243	W4-1	Favia	Massive	15	31	0				6	0.333333	0	0.333333	0				0
244	W4-1	Favia	Massive	10	28	0				17	0.823529	0	0.823529	0				0
245	W4-1	Favia	Massive	10	21	0				7	0.571429	0	0.571429	0				0
246	W4-1	Favia	Massive	5	15	0				9	0.777778	0	0.777778	0				0
247	W4-1	Favia	Massive	10	22	0				10	0.8	0	0.8	0				0
248	W4-1	Favia	Massive	10	25	6	0.333333	0	0.333333	0				0				0
249	W4-1	Favia	Massive	20	42	0				0				0				0
250	W4-1	Favia	Massive	10	28	7	0.714286	0	0.714286	0				0				0
251	W4-1	Favia	Massive	10	18	0				8	0	0	0	0				0
252	W4-1	Favia	Massive	20	43	6	0.5	0	0.5	18	0.777778	0	0.777778	7	0.714286	0	0.714286	0
253	W4-1	Favia	Encrusting	5	12	7	0.428571	0	0.428571	0				0				0
254	W4-1	Favia	Massive	5	15	0				0				0				0
255	W4-1	Favia	Massive	10	31	0				6	0.333333	0	0.333333	0				0
256	W4-1	Favia	Massive	10	26	9	0.333333	0	0.333333	0				0				0
257	W4-1	Favia	Massive	5	12	0				4	0	0	0	0				0
258	W4-1	Favia	Massive	15	40	4	0.75	0	0.75	0				5	0.8	0	0.8	0
259	W4-1	Favia	Massive	10	31	0				12	0.666667	0	0.666667	3	1	0	1	0
260	W4-1	Favia	Massive	10	20	7	0.285714	0	0.285714	0				0				0
261	W4-1	Favia	Encrusting	10	18	7	0.285714	0	0.285714	0				0				0
262	W4-1	Favia	Massive	20	56	0				16	0.75	0	0.75	0				0
263	W4-1	Favia	Massive	15	38	0				0				0				0
264	W4-1	Favia	Massive	15	33	7	0.714286	0	0.714286	0				0				0
265	W4-1	Favia	Massive	20	48	0				12	0.166667	0	0.166667	0				0
266	W4-1	Favia	Massive	15	32	0				0				0				0
267	W4-1	Favia	Massive	10	22	11	0.727273	0	0.727273	0				5	0.8	0	0.8	0
268	W4-1	Favia	Massive	30	86	18	0.611111	0	0.611111	0				0				0
269	W4-1	Favia	Massive	10	33	0				0				0				0
270	W4-1	Favia	Massive	15	71	18	0.555556	0	0.555556	0				9	0.666667	0	0.666667	0
271	W4-2	Favia	Massive	20	60	0				21	0.666667	0	0.666667	0				0
272	W4-2	Favia	Encrusting	10	24	0				24	0.458333	0	0.458333	0				0
273	W4-2	Favia	Massive	5	13	0				6	0.5	0	0.5	0				0
274	W4-2	Favia	Massive	5	14	2	1	0	1	12	0.333333	0	0.333333	0				0
275	W4-2	Favia	Massive	10	25	0				8	0.375	0	0.375	2	1	0	1	0
276	W4-2	Favia	Encrusting	10	17	0				10	0.6	0	0.6	0				0
277	W4-2	Favia	Encrusting	10	27	0				14	0.571429	0	0.571429	0				0
278	W4-2	Favia	Encrusting	10	18	0				12	0.416667	0	0.416667	0				0
279	W4-2	Favia	Massive	20	69	0				18	0.777778	0	0.777778	0				0
280	W4-2	Favia	Massive	15	37	0				14	0.714286	0	0.714286	0				0
281	W4-2	Favia	Massive	15	31	4	1	0	1	12	0.333333	0	0.333333	0				0
282	W1-1	Favites	Massive	20	40	0				7	1	0	1	5	1	0	1	3	0	0	0
283	W1-1	Favites	Encrusting	20	54	4	1	0	1	18	0.722222	0	0.722222	0				0
284	W1-1	Favites	Encrusting	10	17	0				0				0				0
285	W1-1	Favites	Encrusting	15	30	0				18	1	0	1	0				0
286	W1-1	Favites	Encrusting	30	52	10	0	0	0	10	1	0	1	0				0
287	W1-1	Favites	Encrusting	15	27	0				13	1	0	1	0				0
288	W1-1	Favites	Encrusting	15	43	0				4	1	0	1	2	1	0	1	0
289	W1-1	Favites	Encrusting	5	13	0				7	1	0	1	0				0
290	W1-1	Favites	Encrusting	5	12	0				5	1	0	1	0				0
291	W1-1	Favites	Encrusting	15	41	0				17	0.588235	0	0.588235	3	1	0	1	0
292	W1-1	Favites	Encrusting	10	17	0				6	0.666667	0	0.666667	6	0.333333	0	0.333333	0
293	W1-1	Favites	Encrusting	15	38	0				18	0	0.166667	0.166667	0				0
294	W1-1	Favites	Encrusting	10	28	5	0	0	0	16	1	0	1	0				0
295	W1-1	Favites	Encrusting	10	35	12	0.416667	0	0.416667	10	1	0	1	0				0
296	W1-1	Favites	Massive	20	71	25	0.8	0	0.8	0				11	0.272727	0	0.272727	0
297	W1-1	Favites	Encrusting	20	46	18	0.277778	0	0.277778	0				3	1	0	1	0
298	W1-1	Favites	Encrusting	10	34	9	0.444444	0	0.444444	7	0.428571	0	0.428571	0				0
299	W1-1	Favites	Encrusting	5	17	0				9	0.444444	0	0.444444	0				0
300	W1-1	Favites	Massive	10	33	5	1	0	1	0				3	1	0	1	11	0	0	0
301	W1-1	Favites	Massive	10	19	5	0	0	0	2	1	0	1	5	0.4	0	0.4	0
302	W1-1	Favites	Encrusting	10	34	6	0	0	0	6	1	0	1	0				0
303	W1-1	Favites	Massive	5	10	0				0				7	0.571429	0	0.571429	0
304	W1-1	Favites	Encrusting	15	35	4	0	0	0	3	1	0	1	0				0
305	W1-1	Favites	Encrusting	20	47	4	0	0	0	19	0.736842	0	0.736842	0				0
306	W1-1	Favites	Encrusting	20	48	5	0	0	0	13	0.769231	0	0.769231	3	1	0	1	0
307	W1-1	Favites	Encrusting	5	13	7	0.428571	0	0.428571	0				0				0
308	W1-1	Favites	Encrusting	10	30	11	0.636364	0	0.636364	3	1	0	1	0				0
309	W1-1	Favites	Massive	20	59	0				18	0.833333	0	0.833333	0				8	1	0	1
310	W1-1	Favites	Massive	10	31	7	1	0	1	10	0.5	0	0.5	0				0
311	W1-1	Favites	Encrusting	5	10	0				0				3	1	0	1	0
312	W1-1	Favites	Encrusting	5	13	5	0.6	0	0.6	0				0				0
313	W1-1	Favites	Encrusting	10	20	11	0.363636	0	0.363636	0				0				0
314	W1-1	Favites	Encrusting	5	13	0				10	0.2	0	0.2	0				0
315	W1-1	Favites	Encrusting	5	16	8	0.375	0	0.375	0				0				0
316	W1-1	Favites	Massive	15	40	0				11	0.454545	0	0.454545	0				0
317	W1-1	Favites	Encrusting	10	25	7	0.285714	0	0.285714	5	1	0	1	0				0
318	W1-1	Favites	Encrusting	10	16	0				12	0.166667	0	0.166667	0				0
319	W1-1	Favites	Massive	15	28	0				15	0.4	0	0.4	0				5	0	0	0
320	W1-1	Favites	Massive	10	27	6	0.666667	0	0.666667	3	0	0	0	3	0	0	0	0
321	W1-1	Favites	Encrusting	15	40	0				30	0.566667	0	0.566667	0				0
322	W1-2	Favites	Massive	10	21	0				12	0.833333	0	0.833333	6	0.5	0	0.5	0
323	W1-2	Favites	Massive	30	80	8	1	0	1	0				0				8	0	0	0
324	W1-2	Favites	Massive	15	30	0				4	0	0	0	8	0.75	0	0.75	0
325	W1-2	Favites	Massive	30	70	7	0.285714	0	0.285714	0				0				25	0.32	0	0.32
326	W1-2	Favites	Massive	15	37	7	0	0	0	0				0				17	0.294118	0	0.294118
327	W1-2	Favites	Massive	20	55	9	0	0	0	0				0				6	0	0	0
328	W1-2	Favites	Massive	25	65	8	0	0	0	11	0.545455	0	0.545455	0				6	0	0	0
329	W1-2	Favites	Massive	25	71	6	0	0	0	24	0.833333	0	0.833333	0				0
330	W1-2	Favites	Massive	15	42	0				0				0				7	0	0	0
331	W1-2	Favites	Massive	20	35	10	0.4	0	0.4	6	0	0	0	0				3	0	0	0
332	W1-2	Favites	Massive	20	52	10	0	0	0	0				9	0	0	0	0
333	W1-2	Favites	Massive	30	88	22	0.181818	0	0.181818	0				13	0.307692	0	0.307692	17	0.235294	0	0.235294
334	W1-2	Favites	Massive	15	41	0				14	0.5	0	0.5	9	0.666667	0	0.666667	0
335	W1-2	Favites	Encrusting	20	49	16	0.4375	0	0.4375	0				0				3	0	0	0
336	W1-2	Favites	Massive	15	32	7	0.428571	0	0.428571	9	0.444444	0	0.444444	0				0
337	W1-2	Favites	Massive	15	37	0				12	0.583333	0	0.583333	0				4	1	0	1
338	W1-2	Favites	Encrusting	30	71	15	0.533333	0	0.533333	45	0.6	0	0.6	0				0
339	W1-2	Favites	Massive	15	36	6	1	0	1	9	0.666667	0	0.666667	0				0
340	W1-2	Favites	Massive	15	25	0				13	0.769231	0	0.769231	0				4	0	0	0
341	W1-2	Favites	Encrusting	10	26	5	0.2	0	0.2	14	0.357143	0	0.357143	2	0	0	0	0
342	W1-2	Favites	Massive	10	18	0				5	0	0	0	0				0
343	W2-1	Favites	Encrusting	10	31	0				17	0.588235	0	0.588235	0				0
344	W2-1	Favites	Encrusting	15	36	15	0.266667	0	0.266667	0				0				3	0	0	0
345	W2-1	Favites	Encrusting	5	17	3	0	0	0	3	0	0	0	0				0
346	W2-1	Favites	Encrusting	5	14	6	0.166667	0	0.166667	6	0.333333	0	0.333333	0				0
347	W2-1	Favites	Encrusting	10	38	0				29	0.310345	0	0.310345	0				0
348	W2-1	Favites	Encrusting	10	33	0				11	0.363636	0	0.363636	0				0
349	W2-1	Favites	Encrusting	5	12	12	0.416667	0	0.416667	0				0				0
350	W2-1	Favites	Encrusting	5	15	3	1	0	1	12	0.75	0	0.75	0				0
351	W2-1	Favites	Massive	5	18	0				7	0.285714	0	0.285714	0				0
352	W2-1	Favites	Massive	5	10	0				4	0	0	0	0				0
353	W2-1	Favites	Massive	5	14	3	1	0	1	0				0				0
354	W2-1	Favites	Encrusting	5	16	7	0	0	0	0				0				0
355	W2-1	Favites	Massive	10	28	5	0	0	0	6	0.333333	0	0.333333	0				0
356	W2-1	Favites	Encrusting	5	14	0				14	0.428571	0	0.428571	0				0
357	W2-1	Favites	Encrusting	15	33	4	0	0	0	0				0				0
358	W2-1	Favites	Massive	10	23	7	0	0	0	0				0				0
359	W2-1	Favites	Encrusting	20	40	20	0	0	0	0				0				0
360	W2-1	Favites	Encrusting	25	97	30	0.3	0	0.3	17	0.235294	0	0.235294	0				0
361	W2-1	Favites	Encrusting	10	35	0				0				0				0
362	W2-1	Favites	Encrusting	25	79	12	0	0	0	7	1	0	1	0				0
363	W2-1	Favites	Encrusting	25	70	12	0.333333	0	0.333333	7	0.285714	0	0.285714	0				0
364	W2-1	Favites	Massive	5	10	0				10	0.2	0	0.2	0				0
365	W2-1	Favites	Encrusting	10	22	0				6	0	0	0	0				0
366	W2-1	Favites	Massive	20	50	0				27	0.518519	0	0.518519	0				0
367	W2-1	Favites	Encrusting	15	47	14	0.214286	0	0.214286	0				0				0
368	W2-1	Favites	Encrusting	15	47	0				15	0.666667	0	0.666667	0				0
369	W2-1	Favites	Encrusting	15	54	14	0.357143	0	0.357143	0				0				0
370	W2-1	Favites	Encrusting	15	46	9	0.333333	0	0.333333	7	0.428571	0	0.428571	0				0
371	W2-1	Favites	Encrusting	25	71	0				33	0.575758	0	0.575758	0				0
372	W2-1	Favites	Encrusting	15	55	0				21	0	0	0	0				0
373	W2-1	Favites	Encrusting	25	82	20	0.25	0	0.25	31	0.516129	0	0.516129	0				0
374	W2-1	Favites	Encrusting	15	41	0				38	0.473684	0	0.473684	0				0
375	W2-1	Favites	Massive	30	95	21	0.380952	0	0.380952	0				0				7	0	0	0
376	W2-1	Favites	Encrusting	20	63	0				19	0.263158	0	0.263158	0				0
377	W2-1	Favites	Encrusting	20	68	0				17	0.705882	0	0.705882	0				0
378	W2-1	Favites	Massive	15	46	12	0	0	0	8	0.5	0	0.5	0				0
379	W2-1	Favites	Massive	15	57	14	0.714286	0	0.714286	4	0	0	0	0				0
380	W2-1	Favites	Massive	10	18	0				0				0				0
381	W2-1	Favites	Encrusting	20	72	0				18	0.555556	0	0.555556	0				0
382	W2-1	Favites	Encrusting	10	21	8	0.25	0	0.25	0				0				0
383	W2-1	Favites	Massive	5	16	10	0.3	0	0.3	0				0				0
384	W2-1	Favites	Encrusting	25	80	15	0	0	0	0				0				0
385	W2-1	Favites	Encrusting	10	23	4	0.5	0	0.5	3	0	0	0	2	1	0	1	0
386	W2-1	Favites	Encrusting	15	50	12	0.25	0	0.25	0				0				0
387	W2-1	Favites	Encrusting	20	67	10	0	0	0	47	0.382979	0	0.382979	0				0
388	W2-1	Favites	Encrusting	10	35	6	0	0	0	7	0	0	0	0				5	1	0	1
389	W2-1	Favites	Encrusting	20	50	13	0	0	0	10	0.4	0	0.4	0				0
390	W2-1	Favites	Encrusting	10	26	0				21	0.428571	0	0.428571	0				0
391	W2-1	Favites	Encrusting	10	28	17	0.294118	0	0.294118	0				0				0
392	W2-1	Favites	Encrusting	20	47	0				14	0.357143	0	0.357143	0				0
393	W2-1	Favites	Encrusting	20	65	0				24	0.25	0	0.25	0				0
394	W2-1	Favites	Massive	10	21	0				11	0.545455	0	0.545455	0				0
395	W2-1	Favites	Massive	10	27	7	0.285714	0	0.285714	3	1	0	1	0				0
396	W2-1	Favites	Encrusting	15	42	14	0.428571	0	0.428571	0				0				0
397	W2-1	Favites	Massive	15	54	0				25	0.52	0	0.52	0				0
398	W2-1	Favites	Encrusting	15	35	13	0.230769	0	0.230769	0				0				0
399	W2-1	Favites	Massive	15	41	8	0.375	0	0.375	0				0				0
400	W2-1	Favites	Encrusting	15	42	17	0.352941	0	0.352941	0				0				0
401	W2-1	Favites	Massive	20	49	7	0	0	0	9	0.444444	0	0.444444	0				0
402	W2-1	Favites	Massive	20	60	0				23	0.173913	0	0.173913	0				0
403	W2-1	Favites	Massive	15	50	20	0.15	0	0.15	0				0				0
404	W2-1	Favites	Massive	10	30	6	0.166667	0	0.166667	6	0.5	0	0.5	3	1	0	1	0
405	W2-1	Favites	Massive	20	40	0				0				12	0.0833333	0	0.0833333	0
406	W2-1	Favites	Massive	15	42	15	0.4	0	0.4	0				0				0
407	W2-1	Favites	Massive	15	52	17	0.294118	0	0.294118	0				0				0
408	W2-1	Favites	Massive	5	7	7	1	0	1	0				0				0
409	W2-1	Favites	Massive	20	50	30	0.266667	0	0.266667	0				0				0
410	W2-1	Favites	Massive	5	10	6	0.5	0	0.5	0				0				0
411	W2-1	Favites	Encrusting	20	54	28	0.321429	0	0.321429	0				8	0.125	0	0.125	0
412	W2-1	Favites	Encrusting	25	64	16	0.3125	0	0.3125	0				0				0
413	W2-1	Favites	Massive	25	87	21	0.47619	0	0.47619	0				0				0
414	W2-1	Favites	Massive	10	22	0				13	0.692308	0	0.692308	0				0
415	W2-1	Favites	Massive	15	43	21	0.190476	0	0.190476	0				0				3	0	0	0
416	W2-1	Favites	Massive	15	51	11	0.181818	0	0.181818	0				13	0.230769	0	0.230769	6	0	0	0
417	W2-1	Favites	Massive	15	37	0				13	0.461538	0	0.461538	0				0
418	W2-1	Favites	Massive	15	34	18	0.333333	0	0.333333	0				0				0
419	W2-1	Favites	Encrusting	25	83	8	0.25	0	0.25	46	0.543478	0	0.543478	0				0
420	W2-1	Favites	Encrusting	15	36	0				17	0.764706	0	0.764706	0				0
421	W2-1	Favites	Encrusting	10	26	0				11	0.363636	0	0.363636	0				0
422	W2-1	Favites	Encrusting	15	36	0				25	0.4	0	0.4	0				0
423	W2-1	Favites	Massive	10	22	6	0	0	0	0				0				0
424	W2-1	Favites	Encrusting	15	50	0				24	0.583333	0	0.583333	0				0
425	W2-1	Favites	Encrusting	20	84	30	0	0	0	0				0				0
426	W2-1	Favites	Massive	30	95	37	0.351351	0	0.351351	13	0.846154	0	0.846154	0				0
427	W2-1	Favites	Encrusting	20	64	28	0.285714	0	0.285714	0				5	0	0	0	0
428	W2-1	Favites	Encrusting	10	28	14	0.285714	0	0.285714	0				3	1	0	1	0
429	W2-1	Favites	Encrusting	25	87	46	0.347826	0	0.347826	0				0				8	0.5	0	0.5
430	W2-1	Favites	Massive	10	20	10	0	0	0	0				4	0	0	0	0
431	W2-1	Favites	Encrusting	30	81	40	0.275	0	0.275	20	0	0	0	0				0
432	W2-1	Favites	Massive	15	36	25	0.48	0	0.48	0				0				0
433	W2-1	Favites	Massive	15	40	22	0.772727	0	0.772727	0				0				7	0	0	0
434	W2-1	Favites	Encrusting	20	44	0				17	0.352941	0	0.352941	0				0
435	W2-1	Favites	Massive	20	60	22	0.590909	0	0.590909	0				0				0
436	W3-1	Favites	Encrusting	30	80	20	0.3	0	0.3	32	0.53125	0	0.53125	0				0
437	W3-1	Favites	Massive	15	57	0				17	0.411765	0	0.411765	0				0
438	W3-2	Favites	Massive	15	43	0				21	0.52381	0	0.52381	0				0
439	W3-2	Favites	Encrusting	10	21	0				7	0.714286	0	0.714286	0				0
440	W3-2	Favites	Encrusting	15	29	0				22	0.318182	0	0.318182	0				0
441	W3-2	Favites	Encrusting	15	28	5	0	0	0	10	0.6	0	0.6	6	0.166667	0	0.166667	0
442	W3-2	Favites	Massive	15	32	0				9	0	0	0	3	0	0	0	0
443	W3-2	Favites	Massive	10	27	2	0	0	0	0				3	0	0	0	0
444	W3-2	Favites	Encrusting	20	46	3	0	0	0	19	0.315789	0	0.315789	0				0
445	W3-2	Favites	Massive	25	73	0				12	0.25	0	0.25	0				0
446	W3-2	Favites	Massive	30	85	7	0.285714	0	0.285714	0				0				0
447	W3-2	Favites	Massive	25	70	0				0				0				0
448	W3-2	Favites	Massive	15	34	0				0				0				0
449	W4-1	Favites	Massive	5	8	0				5	0.4	0	0.4	0				0
450	W4-1	Favites	Encrusting	10	20	0				18	0.666667	0	0.666667	0				0
451	W4-1	Favites	Massive	5	15	0				6	0.166667	0	0.166667	2	0	0	0	0
452	W4-1	Favites	Encrusting	5	12	0				4	0.25	0	0.25	0				0
453	W4-1	Favites	Massive	10	33	0				0				0				0
454	W4-1	Favites	Massive	5	11	0				6	0.166667	0	0.166667	0				0
455	W4-1	Favites	Massive	10	28	0				6	0.333333	0	0.333333	0				0
456	W4-1	Favites	Encrusting	10	26	0				8	0	0	0	0				0
457	W4-1	Favites	Encrusting	10	30	10	0.4	0	0.4	13	0.461538	0	0.461538	0				0
458	W4-1	Favites	Massive	5	10	0				4	0	0	0	0				0
459	W4-1	Favites	Massive	5	14	0				8	0.375	0	0.375	0				0
460	W4-1	Favites	Massive	5	15	0				0				0				0
461	W4-2	Favites	Massive	5	9	0				4	0	0	0	0				0
462	W4-2	Favites	Encrusting	5	12	0				7	0.285714	0	0.285714	0				0
463	W4-2	Favites	Massive	15	38	0				15	0.533333	0	0.533333	0				0
464	W4-2	Favites	Massive	10	22	0				13	0.461538	0	0.461538	0				0
465	W4-2	Favites	Encrusting	15	35	0				20	0.2	0	0.2	0				0
466	W4-2	Favites	Encrusting	15	39	0				23	0.695652	0	0.695652	2	1	0	1	0
467	W4-2	Favites	Massive	20	61	0				29	0.413793	0	0.413793	0				0
468	W4-2	Favites	Massive	10	23	7	0.285714	0	0.285714	0				0				0
469	W4-2	Favites	Massive	15	40	0				20	0.65	0	0.65	0				0
470	W4-2	Favites	Encrusting	15	28	0				10	0.6	0	0.6	0				0
471	W4-2	Favites	Massive	5	14	7	0.428571	0	0.428571	0				0				0
472	W4-2	Favites	Massive	5	10	5	0.2	0	0.2	0				0				0
473	W4-2	Favites	Massive	15	32	5	0	0	0	10	0.7	0	0.7	0				0
474	W1-1	Pavona	Upright	15	36	4	1	0	1	0				0				0
475	W1-1	Pavona	Upright	10	32	15	1	0	1	0				5	1	0	1	0
476	W1-2	Pavona	Upright	10	18	13	0.307692	0	0.307692	0				0				0
477	W1-2	Pavona	Upright	10	25	10	0.7	0	0.7	0				0				0
478	W2-1	Pavona	Upright	10	35	9	0.444444	0	0.444444	0				0				0
479	W3-1	Pavona	Upright	25	65	15	0.533333	0	0.533333	0				0				0
480	W3-1	Pavona	Upright	20	48	12	0.5	0	0.5	0				0				6	0	0	0
481	W3-1	Pavona	Upright	15	30	0				8	0.75	0	0.75	0				0
482	W3-1	Pavona	Upright	15	36	8	1	0	1	0				0				24	0.25	0	0.25
483	W3-1	Pavona	Upright	10	23	4	0.5	0	0.5	0				0				4	0	0	0
484	W3-1	Pavona	Upright	10	34	0				0				0				0
485	W3-1	Pavona	Upright	5	14	5	0.2	0	0.2	0				0				2	0	0	0
486	W3-1	Pavona	Upright	10	26	0				0				0				6	0.333333	0	0.333333
487	W3-1	Pavona	Upright	5	11	4	0.25	0	0.25	0				0				4	0	0	0
488	W3-1	Pavona	Upright	15	35	4	0.75	0	0.75	0				0				11	0.272727	0	0.272727
489	W3-1	Pavona	Upright	5	12	4	0.25	0	0.25	5	1	0	1	0				0
490	W3-1	Pavona	Upright	10	27	4	0.5	0	0.5	0				0				14	0.285714	0	0.285714
491	W3-1	Pavona	Upright	5	12	4	1	0	1	2	1	0	1	0				2	0	0	0
492	W3-1	Pavona	Upright	10	27	12	0.75	0	0.75	0				0				3	0	0	0
493	W3-1	Pavona	Upright	10	22	6	0.5	0	0.5	0				0				0
494	W3-1	Pavona	Upright	10	23	0				0				0				4	0.375	0	0.375
495	W3-1	Pavona	Upright	5	11	0				0				0				11	0.454545	0	0.454545
496	W3-1	Pavona	Upright	5	15	0				0				0				6	0.333333	0	0.333333
497	W3-1	Pavona	Upright	10	21	0				0				0				0
498	W3-1	Pavona	Upright	5	16	0				0				0				0
499	W3-1	Pavona	Upright	5	9	4	0.25	0	0.25	0				0				0
500	W3-1	Pavona	Upright	10	27	7	0	0	0	0				0				0
501	W3-1	Pavona	Upright	5	13	5	1	0	1	0				0				3	0	0	0
502	W3-1	Pavona	Upright	15	37	7	0.285714	0	0.285714	0				0				0
503	W3-1	Pavona	Upright	15	29	12	0.25	0	0.25	0				0				0
504	W3-1	Pavona	Upright	15	31	0				0				0				0
505	W3-1	Pavona	Upright	10	16	5	0.4	0	0.4	0				0				0
506	W3-1	Pavona	Upright	20	64	6	0.166667	0	0.166667	0				0				10	0	0	0
507	W3-1	Pavona	Upright	10	20	0				0				0				10	0.5	0	0.5
508	W3-1	Pavona	Upright	5	13	0				0				0				4	0	0	0
509	W3-1	Pavona	Upright	5	14	0				0				0				5	0.2	0	0.2
510	W3-1	Pavona	Upright	10	22	0				0				0				3	0	0	0
511	W3-1	Pavona	Upright	5	10	0				0				0				0
512	W3-1	Pavona	Upright	5	11	0				0				0				0
513	W3-1	Pavona	Upright	15	38	0				0				0				0
514	W3-1	Pavona	Upright	10	24	0				0				0				15	0.266667	0	0.266667
515	W3-1	Pavona	Upright	5	7	0				0				0				7	0.5	0	0.5
516	W3-1	Pavona	Upright	5	13	0				0				0				6	0	0	0
517	W3-1	Pavona	Upright	5	12	0				0				0				0
518	W3-1	Pavona	Upright	5	11	0				0				0				0
519	W3-1	Pavona	Upright	5	16	0				2	1	0	1	0				0
520	W3-1	Pavona	Upright	15	34	0				0				0				4	0.25	0	0.25
521	W3-1	Pavona	Upright	15	31	4	1	0	1	0				0				0
522	W3-1	Pavona	Upright	20	60	0				0				0				0
523	W3-1	Pavona	Upright	15	45	8	0.875	0	0.875	0				0				0
524	W3-1	Pavona	Upright	15	41	5	0.6	0	0.6	0				0				3	0	0	0
525	W3-1	Pavona	Upright	10	27	0				0				0				8	0.375	0	0.375
526	W3-1	Pavona	Upright	10	31	4	1	0	1	0				0				12	0.666667	0	0.666667
527	W3-1	Pavona	Upright	15	40	10	0.9	0	0.9	0				0				7	0.285714	0	0.285714
528	W3-1	Pavona	Upright	15	36	4	0.25	0	0.25	0				0				4	0.25	0	0.25
529	W3-1	Pavona	Upright	20	53	0				0				0				6	0.333333	0	0.333333
530	W3-1	Pavona	Upright	15	33	3	1	0	1	0				0				5	0	0	0
531	W3-1	Pavona	Upright	10	19	0				0				0				2	0	0	0
532	W3-1	Pavona	Upright	10	13	0				0				0				2	0	0	0
533	W3-2	Pavona	Upright	30	105	0				0				0				0
534	W3-2	Pavona	Upright	30	112	0				0				0				0
535	W3-2	Pavona	Upright	35	180	0				0				0				0
536	W3-2	Pavona	Upright	20	52	0				4	1	0	1	0				0
537	W3-2	Pavona	Upright	20	45	19	0.473684	0	0.473684	0				0				0
538	W3-2	Pavona	Upright	20	41	17	0.647059	0	0.647059	0				0				0
539	W3-2	Pavona	Upright	20	40	0				3	1	0	1	0				0
540	W3-2	Pavona	Upright	25	60	0				0				0				0
541	W3-2	Pavona	Upright	30	75	0				0				0				0
542	W3-2	Pavona	Upright	10	28	0				0				0				0
543	W3-2	Pavona	Upright	15	31	14	0.357143	0	0.357143	0				0				0
544	W3-2	Pavona	Upright	15	43	10	0.6	0	0.6	0				0				6	0	0	0
545	W3-2	Pavona	Upright	15	35	12	0.75	0	0.75	0				0				0
546	W3-2	Pavona	Upright	15	34	4	0.25	0	0.25	0				0				0
547	W3-2	Pavona	Upright	20	65	14	0.5	0	0.5	0				0				0
548	W3-2	Pavona	Upright	30	75	0				0				0				0
549	W3-2	Pavona	Upright	25	60	0				0				0				0
550	W3-2	Pavona	Upright	20	67	11	0.818182	0	0.818182	0				0				9	0.666667	0	0.666667
551	W3-2	Pavona	Upright	25	74	0				0				0				4	0	0	0
552	W3-2	Pavona	Upright	20	43	9	0.888889	0	0.888889	0				0				0
553	W3-2	Pavona	Upright	30	92	0				0				0				0
554	W3-2	Pavona	Upright	30	90	10	0.3	0	0.3	0				0				0
555	W3-2	Pavona	Upright	30	117	11	0.363636	0	0.363636	0				0				0
556	W3-2	Pavona	Upright	25	84	0				0				0				0
557	W3-2	Pavona	Upright	30	88	23	0.652174	0	0.652174	0				0				0
558	W3-2	Pavona	Upright	15	36	2	0	0	0	0				0				0
559	W3-2	Pavona	Upright	25	73	13	0.846154	0	0.846154	7	0.285714	0	0.285714	0				0
560	W3-2	Pavona	Upright	25	65	16	0.375	0	0.375	0				0				0
561	W3-2	Pavona	Upright	25	51	7	0.571429	0	0.571429	0				0				0
562	W3-2	Pavona	Upright	5	13	0				0				0				0
563	W3-2	Pavona	Upright	15	44	9	0.222222	0	0.222222	0				0				0
564	W3-2	Pavona	Upright	20	56	18	0.555556	0	0.555556	0				0				0
565	W3-2	Pavona	Upright	30	70	22	0.454545	0	0.454545	0				0				0
566	W3-2	Pavona	Upright	20	46	0				0				0				0
567	W3-2	Pavona	Upright	5	8	0				4	0.75	0	0.75	0				0
568	W3-2	Pavona	Upright	10	18	0				0				0				0
569	W3-2	Pavona	Upright	15	30	14	0.714286	0	0.714286	0				0				0
570	W3-2	Pavona	Upright	30	68	0				0				0				0
571	W3-2	Pavona	Upright	15	36	5	0.8	0	0.8	0				0				6	0	0	0
572	W3-2	Pavona	Upright	25	80	4	0	0	0	0				0				0
573	W3-2	Pavona	Upright	25	82	16	0.6875	0	0.6875	0				0				6	0.333333	0	0.333333
574	W3-2	Pavona	Upright	20	53	14	0.428571	0	0.428571	0				0				0
575	W3-2	Pavona	Upright	20	47	0				23	0.434783	0	0.434783	0				0
576	W3-2	Pavona	Upright	15	32	0				9	0.555556	0	0.555556	0				0
577	W3-2	Pavona	Upright	10	30	10	0.4	0	0.4	0				0				0
578	W3-2	Pavona	Upright	30	70	14	0.428571	0	0.428571	0				0				0
579	W3-2	Pavona	Upright	25	58	16	1	0	1	0				0				0
580	W3-2	Pavona	Upright	10	26	0				0				0				0
581	W4-1	Pavona	Upright	10	23	8	0.75	0	0.75	5	1	0	1	0				0
582	W4-1	Pavona	Upright	15	39	12	0.583333	0	0.583333	9	0.222222	0	0.222222	5	0.2	0	0.2	0
583	W4-1	Pavona	Upright	15	28	13	0.692308	0	0.692308	0				4	0.25	0	0.25	0
584	W4-1	Pavona	Upright	20	50	4	1	0	1	0				6	0.833333	0	0.833333	0
585	W4-2	Pavona	Upright	10	24	4	1	0	1	0				0				0
586	W4-2	Pavona	Upright	10	24	8	0.375	0	0.375	6	0.333333	0	0.333333	0				0
587	W1-1	Platygyra	Encrusting	5	12	5	0.8	0	0.8	3	1	0	1	0				0	0	0	0
588	W1-1	Platygyra	Massive	40	130	0				0				0				0
589	W1-1	Platygyra	Massive	30	113	0				0				0				0
590	W1-1	Platygyra	Massive	5	15	3	1	0	1	6	0.5	0	0.5	0				0
591	W1-1	Platygyra	Encrusting	10	26	5	0	0	0	0				0				0
592	W1-1	Platygyra	Massive	20	43	0				0				0				0
593	W1-1	Platygyra	Encrusting	20	37	15	0.666667	0	0.666667	0				0				0
594	W1-1	Platygyra	Massive	30	74	5	0	0	0	9	1	0	1	0				0
595	W1-1	Platygyra	Massive	30	67	0				0				7	0.571429	0	0.571429	4	0	0	0
596	W1-1	Platygyra	Massive	30	80	0				0				0				0
597	W1-1	Platygyra	Massive	30	75	0				0				0				0
598	W1-1	Platygyra	Encrusting	5	8	0				0				0				0
599	W1-1	Platygyra	Massive	50	250	10	0	0	0	0				0				0
600	W1-1	Platygyra	Massive	60	250	0				0				0				0
601	W1-1	Platygyra	Encrusting	5	13	0				5	1	0	1	0				0
602	W1-1	Platygyra	Encrusting	10	18	0				13	0.615385	0	0.615385	0				0
603	W1-1	Platygyra	Massive	40	280	0				0				0				0
604	W1-2	Platygyra	Massive	20	73	0				0				19	0.368421	0	0.368421	6	0	0	0
605	W1-2	Platygyra	Massive	15	34	6	0	0	0	0				2	0	0	0	0
606	W1-2	Platygyra	Encrusting	5	8	2	1	0	1	6	1	0	1	0				0
607	W1-2	Platygyra	Massive	40	120	0				0				24	0.25	0	0.25	0
608	W1-2	Platygyra	Massive	20	47	0				10	1	0	1	13	0.384615	0	0.384615	0
609	W1-2	Platygyra	Encrusting	10	22	9	0.222222	0	0.222222	0				5	0	0	0	0
610	W1-2	Platygyra	Massive	25	67	18	0.444444	0	0.444444	0				0				0
611	W1-2	Platygyra	Massive	20	45	8	0.625	0	0.625	0				0				0
612	W1-2	Platygyra	Massive	40	120	12	0.333333	0	0.333333	0				9	0.222222	0	0.222222	8	0	0	0
613	W1-2	Platygyra	Massive	20	60	10	0.8	0	0.8	12	0.833333	0	0.833333	3	0	0	0	0
614	W2-1	Platygyra	Encrusting	20	67	39	0.410256	0	0.410256	0				0				0
615	W2-1	Platygyra	Encrusting	20	44	22	0.181818	0	0.181818	5	0	0	0	0				0
616	W2-1	Platygyra	Encrusting	5	14	14	0	0	0	0				0				0
617	W2-1	Platygyra	Encrusting	10	27	9	0	0	0	0				0				0
618	W2-1	Platygyra	Encrusting	10	33	18	0.555556	0	0.555556	0				2	1	0	1	3	0	0	0
619	W2-1	Platygyra	Encrusting	10	21	8	0.25	0	0.25	0				0				0
620	W2-1	Platygyra	Encrusting	10	20	5	0.2	0	0.2	5	0	0	0	0				0
621	W2-1	Platygyra	Encrusting	10	25	0				20	0.3	0	0.3	2	1	0	1	0
622	W2-1	Platygyra	Massive	25	61	18	0.166667	0	0.166667	0				0				0
623	W2-1	Platygyra	Massive	20	65	22	0.136364	0	0.136364	0				0				0
624	W2-1	Platygyra	Encrusting	15	31	13	0.461538	0	0.461538	0				0				0
625	W2-1	Platygyra	Encrusting	10	30	7	0.142857	0	0.142857	0				0				0
626	W2-1	Platygyra	Encrusting	15	34	14	0.428571	0	0.428571	0				0				0
627	W3-2	Platygyra	Massive	15	49	0				0				0				0
628	W3-2	Platygyra	Massive	40	116	12	0	0	0	0				0				0
629	W3-2	Platygyra	Massive	40	101	28	0.285714	0	0.285714	0				0				0
630	W3-2	Platygyra	Massive	40	106	0				0				0				0
631	W4-2	Platygyra	Encrusting	5	13	0				6	0.666667	0	0.666667	0				0
